# Supplementary material for: Universal vibrational anharmonicity in carbyne-like materials
Source: Nat Commun. 2025 May 10;16:4360. doi: 10.1038/s41467-025-59555-y (PMC12065905; doi:10.1038/s41467-025-59555-y)
Supplement: Supplementary file 3 — Source Data [file 41467_2025_59555_MOESM3_ESM.xlsx]

## Sheet: Figure 1b
C mode intensity map						Raman shift	confocal intensity	TERS intensity
14914	15167	15622	15596	15821		1399.7	36.1357	502.725
14889	15647	17300	17249	16693		1401.26	72.0293	431.18
14905	17365	19784	19886	16796		1402.79	-21.0918	598.66
14961	15533	17372	17917	16325		1404.35	67.772	357.156
14156	14776	15646	16672	16423		1405.9	78.6206	310.66
						1407.44	-17.5459	166.166
						1408.99	105.272	291.664
						1410.54	126.075	178.148
						1412.1	142.862	236.607
						1413.63	48.6328	18.0371
						1415.18	30.3877	-83.5723
						1416.73	54.127	113.771
						1418.27	35.8496	-159.939
						1419.82	85.5557	-122.713
						1421.37	21.2451	-82.5586
						1422.9	49.9175	-166.48
						1424.45	67.5732	-144.488
						1426	61.2119	-162.59
						1427.53	16.833	-282.791
						1429.08	58.437	-250.102
						1430.63	-24.9771	-447.523
						1432.18	25.5913	-263.068
						1433.71	47.1416	-282.74
						1435.25	1.67334	-345.543
						1436.8	60.187	-262.486
						1438.33	-20.3179	-325.574
						1439.88	38.1587	-362.809
						1441.42	-35.3833	-390.199
						1442.95	41.0552	-336.746
						1444.5	-4.52539	-381.457
						1446.04	25.8755	-530.332
						1447.57	50.2563	-412.377
						1449.11	-70.3818	-493.596
						1450.66	7.96045	-436.988
						1452.18	64.2832	-405.557
						1453.73	64.5859	-309.305
						1455.27	-11.1304	-323.23
						1456.79	58.1328	-189.338
						1458.34	6.37695	-164.627
						1459.88	25.6006	-281.096
						1461.4	5.80469	-296.748
						1462.94	42.9893	-290.582
						1464.49	45.1533	-169.596
						1466.01	-5.70264	-124.791
						1467.55	16.4214	-285.168
						1469.09	18.5254	-204.723
						1470.61	-33.3911	-136.457
						1472.15	31.6724	-182.367
						1473.69	-12.2842	-119.453
						1475.21	-26.2612	-185.713
						1476.75	3.7417	-62.1445
						1478.27	93.7241	-14.7461
						1479.81	-2.31396	22.4824
						1481.35	-12.3721	-139.453
						1482.86	-44.4502	138.445
						1484.4	18.4512	86.1816
						1485.94	30.3325	131.758
						1487.45	46.1938	161.176
						1488.99	34.0352	44.4375
						1490.53	43.8569	324.545
						1492.04	106.658	165.502
						1493.58	21.4399	349.309
						1495.11	45.2017	271.967
						1496.63	27.9438	90.4785
						1498.16	-16.3335	377.848
						1499.7	22.3691	93.0762
						1501.21	38.0527	116.162
						1502.75	15.7168	103.113
						1504.26	-32.6392	-67.0742
						1505.79	70.9863	228.607
						1507.33	51.5918	28.1543
						1508.84	49.1787	62.5742
						1510.37	-9.25391	167.865
						1511.9	49.2944	-39.9707
						1513.41	35.8242	373.07
						1514.94	59.335	224.99
						1516.45	88.8267	339.791
						1517.99	29.3003	193.473
						1519.52	116.755	330.041
						1521.03	70.1909	504.494
						1522.55	6.60889	395.836
						1524.06	75.0083	535.068
						1525.59	2.38916	550.193
						1527.12	16.752	681.211
						1528.63	25.0967	712.127
						1530.16	1.42334	754.939
						1531.66	76.7319	926.652
						1533.19	35.0225	825.266
						1534.72	25.2954	858.783
						1536.22	64.5498	789.205
						1537.75	52.7871	672.535
						1539.28	72.0063	818.771
						1540.78	106.208	714.918
						1542.31	72.3916	795.977
						1543.81	81.5581	875.947
						1545.34	81.7065	660.832
						1546.86	116.838	887.633
						1548.37	77.9512	798.35
						1549.89	64.0474	832.986
						1551.39	139.126	1036.54
						1552.92	55.1875	957.018
						1554.44	91.231	896.416
						1555.94	13.2573	1260.74
						1557.46	12.2661	1056.98
						1558.96	35.2578	1249.16
						1560.49	36.2319	1388.25
						1561.99	82.1885	1493.28
						1563.51	129.127	1545.23
						1565.03	131.049	1641.12
						1566.53	128.954	1785.93
						1568.05	88.8403	1902.67
						1569.55	118.709	2180.34
						1571.07	114.561	2083.95
						1572.56	100.395	2438.48
						1574.08	116.212	2643.95
						1575.6	127.011	2968.35
						1577.1	148.792	3238.68
						1578.62	124.555	3763.94
						1580.11	132.301	3913.14
						1581.63	168.028	4385.26
						1583.15	132.738	4266.32
						1584.64	166.429	4401.3
						1586.16	177.103	4363.22
						1587.66	140.758	4209.05
						1589.17	80.3945	4015.82
						1590.67	114.013	3747.51
						1592.18	105.612	3366.12
						1593.67	113.193	3374.64
						1595.19	128.755	3160.09
						1596.7	76.2974	3078.45
						1598.2	58.8213	3033.72
						1599.71	100.326	2980.9
						1601.2	87.8105	2902.98
						1602.71	98.2754	2686.97
						1604.21	52.7207	2725.85
						1605.72	65.146	2716.63
						1607.21	50.5513	2342.31
						1608.72	38.9365	2271.87
						1610.23	82.3008	2158.32
						1611.72	80.6445	1960.65
						1613.23	-8.03271	1955.85
						1614.72	18.2695	1727.93
						1616.23	48.5498	1613.88
						1617.72	-15.1909	1497.69
						1619.23	36.0469	1289.36
						1620.72	4.2627	1366.88
						1622.23	34.457	1021.26
						1623.71	-25.3711	1130.48
						1625.22	55.7783	784.545
						1626.73	24.9058	769.445
						1628.22	28.0103	602.178
						1629.72	53.0923	428.736
						1631.21	-29.8481	398.119
						1632.71	22.188	321.318
						1634.2	21.2007	120.33
						1635.71	66.1904	81.1504
						1637.19	-3.84326	-15.2266
						1638.7	61.0996	-33.8047
						1640.18	13.019	-346.59
						1641.68	-18.0854	-40.5879
						1643.17	20.7861	-103.801
						1644.67	13.6333	-244.236
						1646.16	-6.54346	-233.895
						1647.66	-26.7441	-416.783
						1649.14	-31.9697	-355.904
						1650.64	32.7808	-393.262
						1652.12	-24.4937	-232.859
						1653.63	37.2075	-310.701
						1655.13	33.8843	-309.785
						1656.61	10.5361	-226.119
						1658.09	87.1636	-335.701
						1659.59	47.7661	-397.535
						1661.09	-25.6563	-190.621
						1662.57	40.897	-474.961
						1664.07	-24.5752	-361.555
						1665.55	2.92822	-324.404
						1667.05	10.4067	-362.51
						1668.53	-13.1396	-473.871
						1670.02	33.2896	-323.484
						1671.5	-83.3066	-323.354
						1673	-20.9272	-403.473
						1674.48	40.4272	-443.844
						1675.95	-12.2427	-479.465
						1677.45	-2.9375	-571.33
						1678.95	23.3438	-529.439
						1680.42	-15.3994	-613.789
						1681.92	5.8335	-350.375
						1683.39	50.042	-325.191
						1684.87	17.2271	-286.234
						1686.36	-16.6118	-404.5
						1687.86	-46.4746	-475.98
						1689.33	48.6396	-272.674
						1690.81	2.73047	-471.568
						1692.3	-43.2017	-510.662
						1693.77	-40.1567	-204.947
						1695.27	6.86572	-463.414
						1696.74	-11.1343	-444.057
						1698.23	24.8438	-300.867
						1699.7	66.7998	-525.838
						1701.19	2.73438	-305.957
						1702.66	-27.3521	-359.219
						1704.16	-2.45996	-214.611
						1705.63	-44.5884	-282.125
						1707.12	1.26318	-164.75
						1708.59	-39.9058	-142.477
						1710.08	-24.0942	-301.293
						1711.55	-57.3018	-108.189
						1713.04	4.47168	-23.1563
						1714.5	48.2266	-75.1777
						1715.99	7.96338	-38.248
						1717.46	-12.3169	-163.354
						1718.93	-6.61426	-107.484
						1720.42	-45.9287	-179.627
						1721.88	-48.2588	-126.771
						1723.37	-28.6045	-22.9043
						1724.84	18.0347	29.9824
						1726.32	11.6592	45.9043
						1727.79	-26.73	-117.129
						1729.28	5.86768	-69.1055
						1730.74	8.45264	0.98633
						1732.21	-30.9741	-52.8398
						1733.69	49.5874	53.4258
						1735.16	-11.8618	162.797
						1736.64	-1.3208	113.285
						1738.1	60.2104	305.902
						1739.59	5.73291	166.66
						1741.05	49.2471	362.57
						1742.53	23.7539	376.645
						1744	-33.7461	457.896
						1745.48	22.748	658.338
						1746.94	-15.7637	545.979
						1748.4	80.7197	962.83
						1749.88	44.1992	976.908
						1751.34	4.6748	1100.22
						1752.83	20.1484	1176.78
						1754.29	-7.38086	1334.6
						1755.77	-29.9111	1769.69
						1757.23	44.5581	1817.06
						1758.69	12.0269	2045.73
						1760.16	40.4971	2657.7
						1761.62	5.96826	2984.99
						1763.1	25.4414	3954.61
						1764.56	115.918	4966.56
						1766.04	95.3979	6371.87
						1767.5	136.882	8438.53
						1768.95	235.372	11443.6
						1770.43	444.867	15520
						1771.89	709.368	20903.8
						1773.36	1080.88	27089
						1774.82	1634.39	32724.6
						1776.28	1999.92	35813.6
						1777.75	2006.45	36286
						1779.21	1891.99	33558.9
						1780.68	1668.55	29468.2
						1782.14	1439.11	25559.8
						1783.59	1356.68	21584
						1785.07	1301.26	18126.5
						1786.52	1085.85	15242.4
						1787.99	1054.45	12932.7
						1789.45	891.063	11143.4
						1790.92	767.683	9369.55
						1792.37	714.312	8172.04
						1793.82	569.949	6919.9
						1795.3	575.596	5892.13
						1796.75	505.25	5001.71
						1798.2	455.913	4293.64
						1799.67	473.582	3773.91
						1801.12	373.259	3266.5
						1802.59	320.942	2732.41
						1804.04	263.632	2336.63
						1805.49	262.327	2041.15
						1806.96	196.027	1692.96
						1808.41	128.731	1480.04
						1809.88	184.44	1470.39
						1811.33	98.1528	1439
						1812.78	93.8682	1134.85
						1814.24	82.5864	1104.94
						1815.69	143.306	939.258
						1817.16	115.028	754.787
						1818.61	63.75	705.52
						1820.05	74.4727	620.445
						1821.52	104.195	544.553
						1822.97	50.9165	473.83
						1824.41	34.6367	434.27
						1825.88	38.3545	466.859
						1827.32	37.0703	448.586
						1828.79	55.7827	262.441
						1830.23	-46.5083	276.412
						1831.68	45.1963	147.49
						1833.14	45.8965	265.662
						1834.58	-6.40918	171.92
						1836.03	31.2793	393.248
						1837.49	73.9614	322.639
						1838.93	29.6367	109.082
						1840.38	23.3047	222.563
						1841.84	8.96436	3.07422
						1843.28	-21.3843	-20.3984
						1844.72	-24.7422	-125.863
						1846.18	-42.1099	-131.334
						1847.62	33.5122	-150.818
						1849.09	47.124	-173.33
						1850.53	28.7246	-360.877
						1851.97	-28.686	-304.473
						1853.43	49.8911	-460.125
						1854.87	-5.54443	-391.844
						1856.31	-15.9927	-360.641
						1857.76	-62.4541	-582.521
						1859.2	-15.9292	-383.498
						1860.64	-36.4185	-395.576
						1862.1	58.0781	-417.766
						1863.54	-16.4404	-449.072
						1864.97	19.0259	-406.504
						1866.43	-40.5229	-382.066
						1867.87	4.9126	-243.768
						1869.31	-14.6675	-409.611
						1870.76	-50.2642	-397.604
						1872.2	-29.877	-369.75
						1873.63	1.49365	-292.057
						1875.09	-32.1528	-524.525
						1876.52	-41.8164	-431.162
						1877.96	-29.4966	-292.971
						1879.41	5.80566	-288.953
						1880.85	7.09082	-161.113
						1882.28	-39.6411	-178.455
						1883.73	-30.3906	-188.979
						1885.17	23.8423	-125.688
						1886.6	-25.9424	-282.586
						1888.05	-18.7441	-87.6719
						1889.49	-9.56348	-135.951
						1890.92	53.5996	-131.424
						1892.35	13.7456	-259.09
						1893.8	45.874	-320.955
						1895.23	7.98535	-172.016
						1896.66	37.0791	-214.277
						1898.11	-18.8438	-270.736
						1899.55	22.2158	-85.3984
						1900.98	47.2583	-298.26
						1902.42	-35.7163	-277.32
						1903.85	8.29199	-162.584
						1905.28	31.2837	-307.047
						1906.71	-3.7417	-105.711
						1908.16	67.2158	-133.574
						1909.59	-11.8428	-246.635
						1911.02	4.08203	-88.8945
						1912.46	53.9897	-235.35
						1913.89	28.8818	-36
						1915.32	-2.24316	-68.8457
						1916.77	43.6162	-16.8809
						1918.19	48.4595	36.8926
						1919.62	32.2861	-31.5234
						1921.05	24.0972	45.873
						1922.49	56.8926	127.084
						1923.92	46.6719	57.1113
						1925.34	46.4355	26.957
						1926.79	-13.8164	102.621
						1928.21	7.91602	-16.8926
						1929.63	-41.3672	24.4141
						1931.06	-14.6655	-16.4531
						1932.5	59.021	87.5059
						1933.93	63.6924	133.291
						1935.35	104.349	106.904
						1936.77	15.9902	254.35
						1938.21	29.6167	18.6289
						1939.64	75.229	32.7402
						1941.06	-0.17285	159.688
						1942.5	39.4106	121.473
						1943.92	58.98	240.096
						1945.34	44.5352	192.561
						1946.76	33.0767	244.867
						1948.2	43.604	245.018
						1949.62	33.1177	155.012
						1951.04	55.6182	193.855
						1952.46	66.1045	300.545
						1953.9	62.5781	252.086
						1955.32	33.0381	322.479
						1956.74	64.4849	27.7246
						1958.16	37.9189	243.824
						1959.59	49.3398	175.779
						1961.01	29.748	157.594
						1962.43	41.1431	172.266
						1963.85	24.5259	59.7988
						1965.28	39.896	117.193
						1966.7	-0.74658	249.451
						1968.12	9.59863	146.574
						1969.53	55.9316	325.564
						1970.97	72.252	70.4219
						1972.38	11.5605	231.146
						1973.8	30.8569	250.744
						1975.21	-30.8584	32.2129
						1976.65	63.4141	180.555
						1978.06	-12.3252	104.773
						1979.48	62.9238	139.865
						1980.89	53.1611	118.836
						1982.32	12.3872	53.6855
						1983.74	32.6021	-1.58398
						1985.15	29.8052	82.0273
						1986.56	-42.0024	-5.47852
						1987.97	-0.82129	77.9004
						1989.41	6.34912	80.166
						1990.82	-36.4912	145.316
						1992.23	33.6582	203.357
						1993.64	24.7969	-35.7129
						1995.05	13.9253	45.1074
						1996.48	100.044	122.82
						1997.89	-11.8477	-61.5723
						1999.3	21.2515	186.932
						2000.71	38.3408	137.33

## Sheet: Figure 1c
Raman shift 1st order	Intensity	Intensity
1505.18	2772.5	--
1511.03	3255.5	--
1516.87	3729	--
1522.72	4167.5	--
1528.55	4387	--
1534.39	4647	--
1540.21	4591.5	--
1546.04	4750	--
1551.86	5434	--
1557.68	6929	--
1563.49	9440.5	--
1569.3	11499	--
1575.11	14544	--
1580.91	23439	--
1586.71	29620	--
1592.5	20512	--
1598.29	10835	--
1604.08	6394.5	--
1609.86	4292.5	--
1615.64	3142.5	--
1621.42	2325	--
1627.19	1822.5	--
1632.96	1453.5	--
1638.72	1293.5	--
1644.48	1173	--
1650.23	1127	--
1655.98	1046	--
1661.73	999.5	--
1667.48	931	--
1673.22	917	--
1678.95	875.5	--
1684.69	919	--
1690.42	899.5	--
1696.14	933	--
1701.86	987.5	--
1707.58	1049	--
1713.29	1104	--
1719	1168	--
1724.71	1280	--
1730.41	1366	--
1736.11	1573.5	--
1741.8	1817	--
1747.49	1975	--
1753.18	2011.5	--
1758.86	2061	--
1764.54	2018	--
1770.22	2109	--
1775.89	2216	--
1781.56	2350.5	--
1787.22	2638.5	--
1792.88	2930.5	--
1798.54	3315	--
1804.19	3869.5	--
1809.84	4490	--
1815.48	5275.5	--
1821.13	6139.5	--
1826.76	7737	--
1832.4	10581.5	--
1838.03	17237.5	--
1843.66	34558	--
1849.28	61806.5	--
1854.9	55658.5	--
1860.51	27081	--
1866.13	14082.5	--
1871.73	8802	--
1877.34	6343	--
1882.94	4953.5	--
1888.53	4205	--
1894.13	3700.5	--
1899.72	3382	--
1905.3	3081.5	--
1910.89	2789	--
1916.46	2538.5	--
1922.04	2370	--
1927.61	2097.5	--
1933.18	1969	--
1938.74	1875	--
1944.3	1701	--
1949.86	1644.5	--
1955.41	1493.5	--
1960.96	1444.5	--
1966.51	1420.5	--
1972.05	1327.5	--
1977.58	1299	--
1983.12	1258.5	--
1988.65	1189	--
1994.18	1152.5	--
1999.7	1069	--
2005.22	1013	--
2010.74	968.5	--
2016.25	944.5	--
2021.76	921	--
2027.26	900	--
2032.77	841.5	--
2038.26	831.5	--
2043.76	742.5	--
2049.25	749	--
2054.74	720.5	--
2060.22	680.5	--
2065.7	685	--
2071.18	699.5	--
2076.65	639.5	--
2082.12	606.5	--
2087.59	588	--
2093.05	593.5	--
2098.51	599.5	--
2103.96	540.5	--
2109.41	548	--
2114.86	591.5	--
2120.3	592	--
2125.75	538	--
2131.18	534	--
2136.62	520.5	--
2142.05	499.5	--
2147.47	526.5	--
2152.9	482.5	--
2158.31	541	--
2163.73	473.5	--
2169.14	469.5	--
2174.55	523	--
2179.96	522.5	--
2185.36	496.5	--
2190.76	474.5	--
2196.15	481	--
2201.54	487	--
2206.93	460	--
2212.32	465.5	--
2217.7	510	--
2223.07	464	--
2228.45	487.5	--
2233.82	484.5	--
2239.18	447	--
2244.55	477	--
2249.91	510	--
2255.26	501.5	--
2260.61	491	--
2265.96	476	--
2271.31	442	--
2276.65	493	--
2281.99	495.5	--
2287.33	463.5	--
2292.66	502.5	--
2297.99	491.5	--
2303.31	462.5	--
2308.63	478	--
2313.95	491	--
2319.26	462.5	--
2324.58	482.5	--
2329.88	432	--
2335.19	435	--
2340.49	508.5	--
2345.79	524	--
2351.08	505	--
2356.37	537	--
2361.66	501	--
2366.94	551.5	--
2372.22	577.5	--
2377.5	563.5	--
2382.77	557	--
2388.04	613	--
2393.31	646.5	--
2398.57	599	--
2403.83	681.5	--
2409.09	726	--
2414.34	724.5	--
2419.59	782.5	--
2424.84	853	--
2430.08	949	--
2435.32	1077	--
2440.55	1097	--
2445.79	1102.5	--
2451.02	1054.5	--
2456.24	1050	--
2461.46	1095	--
2466.68	1037	--
2471.9	1032.5	--
2477.11	1032.5	--
2482.32	978	--
2487.53	1019	--
2492.73	981.5	--
2497.93	953.5	--
2503.12	1013	--
2508.32	967	--
2513.5	982	--
2518.69	912.5	--
2523.87	950.5	--
2529.05	904	--
2534.23	843	--
2539.4	926.5	--
2544.57	970.5	--
2549.73	916.5	--
2554.9	944.5	--
2560.06	976	--
2565.21	1047.5	--
2570.36	1111	--
2575.51	1216	--
2580.66	1279.5	--
2585.8	1360.5	--
2590.94	1403.5	--
2596.08	1553	--
2601.21	1686	--
2606.34	1868	--
2611.47	2121.5	--
2616.59	2433	--
2621.71	2802	--
2626.82	3479	--
2631.94	4271.5	--
2637.05	5049.5	--
2642.15	6187.5	--
2647.26	7591.5	--
2652.36	9405	--
2657.45	11408	--
2662.55	12959	--
2667.64	13080.5	--
2672.72	11711.5	--
2677.81	9587	--
2682.89	7750	--
2687.97	6253	--
2693.04	5051.5	--
2698.11	4203.5	--
2703.18	3400.5	--
2708.24	2765.5	--
2713.3	2387.52	--
2718.36	2091.04	--
2723.42	1954.06	--
2728.47	1666.58	--
2733.52	1577.6	--
2738.56	1373.12	--
2743.6	1292.64	--
2748.64	1196.66	--
2753.68	1118.18	--
2758.71	1093.2	--
2763.74	1076.72	--
2768.76	1020.24	--
2773.79	997.26	--
2778.8	974.78	--
2783.82	993.8	--
2788.83	997.32	--
2793.84	988.34	--
2798.85	955.36	--
2803.85	961.88	--
2808.85	989.9	--
2813.85	947.42	--
2818.85	952.45	--
2823.84	888.46	--
2828.82	986.98	--
2833.81	913.5	--
2838.79	924.52	--
2843.77	980.54	--
2848.74	988.56	--
2853.71	969.58	--
2858.68	1032.1	--
2863.65	1064.62	--
2868.61	1170.14	--
2873.57	1148.16	--
2878.53	1154.68	--
2883.48	1174.7	--
2888.43	1167.72	--
2893.38	1246.74	--
2898.32	1222.76	--
2903.26	1252.28	--
2908.2	1313.8	--
2913.13	1399.82	--
2918.06	1395.84	--
2922.99	1464.36	--
2927.92	1391.38	--
2932.84	1421.9	--
2937.76	1317.92	--
2942.67	1262.94	--
2947.58	1157.46	--
2952.49	1084.48	--
2957.4	1007.5	--
2962.3	1014.03	--
2967.2	984.04	--
2972.1	951.56	--
2976.99	939.08	--
2981.89	879.1	--
2986.77	855.62	--
2991.66	837.64	--
2996.54	827.16	--
3001.42	826.68	--
3006.29	771.2	--
3011.17	820.22	--
3016.04	771.24	--
3020.9	793.26	--
3025.77	775.28	--
3030.63	772.3	--
3035.48	798.83	--
3040.34	811.34	--
3045.19	819.86	--
3050.04	807.88	--
3054.88	887.9	--
3059.72	891.92	--
3064.56	922.94	--
3069.4	939.96	--
3074.23	868.48	--
3079.06	916.5	--
3083.89	959.52	--
3088.71	962.04	--
3093.53	952.06	--
3098.35	995.08	--
3103.16	1105.1	--
3107.98	1027.63	--
3112.79	1063.14	--
3117.59	1132.66	--
3122.39	1132.68	--
3127.19	1157.7	--
3131.99	1237.72	--
3136.79	1388.74	--
3141.58	1398.26	--
3146.36	1606.78	--
3151.15	1626.3	--
3155.93	1853.32	--
3160.71	1906.84	--
3165.49	2179.36	--
3170.26	2317.88	--
3175.03	2471.91	--
3179.79	2547.92	--
3184.56	2463.44	--
3189.32	2229.96	--
3194.08	2010.48	--
3198.83	1799	--
3203.59	1487.02	--
3208.33	1331.54	--
3213.08	1254.56	--
3217.82	1229.58	--
3222.56	1241.1	--
3227.3	1090.62	--
3232.04	1051.14	--
3236.77	1027.66	--
3241.5	902.19	--
3246.22	798.21	--
3250.94	853.22	--
3255.66	788.74	--
3260.38	757.26	--
3265.09	711.78	--
3269.8	707.8	--
3274.51	694.82	--
3279.22	733.84	--
3283.92	720.36	--
3288.62	730.38	--
3293.31	687.4	--
3298.01	682.42	--
3302.7	778.44	--
3307.39	637.46	--
3312.07	658.49	--
3316.75	694.01	--
3321.43	739.02	--
3326.11	725.54	--
3330.78	737.56	--
3335.45	800.08	--
3340.12	713.6	--
3344.78	754.12	--
3349.44	729.64	--
3354.1	690.66	--
3358.76	726.68	--
3363.41	798.7	--
3368.06	721.22	--
3372.71	728.74	--
3377.35	836.26	--
3381.99	683.29	--
3386.63	737.81	--
3391.27	722.32	--
3395.9	753.34	--
3400.53	787.86	--
3405.16	774.88	--
3409.78	694.4	--
3414.41	721.92	--
3419.02	739.94	--
3423.64	692.96	--
3428.25	759.98	--
3432.86	791.5	--
3437.47	718.02	--
3442.07	703.04	--
3446.68	659.07	--
3451.27	771.59	--
3455.87	704.11	--
3460.46	732.12	--
3465.05	754.14	--
3469.64	731.16	--
3474.23	721.68	--
3478.81	727.2	--
3483.39	723.72	--
3487.96	805.24	--
3492.54	843.26	--
3497.11	811.28	--
3501.67	834.3	--
3506.24	818.82	--
3510.8	911.34	--
3515.36	748.37	--
3519.92	888.39	--
3524.47	841.91	--
3529.02	910.42	--
3533.57	878.94	--
3538.11	940.46	--
3542.66	901.48	--
3547.2	905.5	--
3551.73	1023.02	--
3556.27	1026.54	--
3560.8	1042.56	--
3565.33	1080.08	--
3569.85	1104.1	--
3574.38	1262.62	--
3578.9	1201.15	--
3583.42	1330.67	--
3587.93	1469.69	--
3592.44	1510.71	--
3596.95	1554.72	--
3601.46	1684.24	--
3605.96	1830.76	--
3610.46	1839.28	--
3614.96	2096.3	--
3619.46	2306.82	--
3623.95	2522.84	--
3628.44	2771.36	--
3632.93	3012.38	--
3637.41	3345.9	--
3641.9	3733.92	--
3646.37	4165.44	--
3650.85	4775.97	--
3655.32	5546.49	--
3659.8	6445.54	--
3664.26	7817.51	--
3668.73	9896.58	--
3673.19	13437	--
3677.65	18561.6	--
3682.11	25359.1	--
3686.56	32260.2	--
3691.02	35908.1	--
3695.47	34285.2	--
3699.91	28118.7	--
3704.36	21232.7	--
3708.8	15593.7	--
3713.24	11683.3	--
3717.67	9239.76	--
3722.1	7643.83	--
3726.53	6357.8	--
3730.96	5736.37	--
3735.39	5004.84	--
3739.81	4553.86	--
3744.23	4161.88	--
3748.65	4033.9	--
3753.06	3719.42	--
3757.47	3427.44	--
3761.88	3130.96	--
3766.29	2906.98	--
3770.69	2773.5	--
3775.09	2703.53	--
3779.49	2491.05	--
3783.89	2329.57	--
3788.28	2304.59	--
3792.67	2133.6	--
3797.06	2177.12	--
3801.44	1896.64	--
3805.82	1940.16	--
3810.2	1777.68	--
3814.58	1837.2	--
3818.96	1693.72	--
3823.33	1665.24	--
3827.7	1562.26	--
3832.06	1573.78	--
3836.43	1434.31	--
3840.79	1413.83	--
3845.15	1344.35	--
3849.5	1358.87	--
3853.85	1216.39	--
3858.21	1197.9	--
3862.55	1223.42	--
3866.9	1187.94	--
3871.24	1187.46	--
3875.58	1209.98	--
3879.92	1142.5	--
3884.25	1125.52	--
3888.59	1069.04	--
3892.92	1035.56	--
3897.24	942.58	--
3901.57	964.1	--
3905.89	857.63	--
3910.21	1105.15	--
3914.53	904.67	--
3918.84	925.18	--
3923.15	946.2	--
3927.46	829.22	--
3931.77	946.24	--
3936.07	961.26	--
3940.37	920.78	--
3944.67	923.8	--
3948.97	838.82	--
3953.26	826.84	--
3957.55	892.86	--
3961.84	820.38	--
3966.13	882.41	--
3970.41	922.93	--
3974.69	757.95	--
3978.97	834.97	--
3983.24	823.49	--
3987.51	795	--
3991.78	756.02	--
3996.05	724.54	--
4000.32	789.06	--
4004.58	681.58	--
4008.84	784.6	--
4013.1	851.12	--
4017.35	726.64	--
4021.61	734.16	--
4025.86	822.19	--
4030.1	813.71	--
4034.35	747.73	--
4038.59	719.75	--
4042.83	708.77	--
4047.07	592.28	--
4051.3	600.8	--
4055.53	751.82	--
4059.76	730.84	--
4063.99	847.36	--
4068.21	676.88	--
4072.44	757.4	--
4076.66	867.92	--
4080.87	815.94	--
4085.09	681.46	--
4089.3	768.99	--
4093.51	659.01	--
4097.72	856.03	--
4101.92	763.55	--
4106.12	778.07	--
4110.32	918.08	--
4114.52	765.1	--
4118.71	867.62	--
4122.91	781.14	--
4127.09	976.16	--
4131.28	852.18	--
4135.47	890.7	--
4139.65	854.22	--
4143.83	1030.24	--
4148	1015.76	--
4152.18	971.79	--
4156.35	1266.81	--
4160.52	1174.33	--
4164.69	1150.84	--
4168.85	1356.86	--
4173.01	1386.38	--
4177.17	1416.4	--
4181.33	1415.42	--
4185.49	1502.44	--
4189.64	1487.46	--
4193.79	1583.48	--
4197.93	1739.5	--
4202.08	1946.02	--
4206.22	2010.54	--
4210.36	2033.07	--
4214.5	2090.09	--
4218.63	2190.11	--
4222.77	2338.63	--
4226.9	2200.15	--
4231.02	2239.67	--
4235.15	2121.68	--
4239.27	2084.7	--
4243.39	2127.22	--
4247.51	2023.74	--
4251.63	2168.76	--
4255.74	2149.78	--
4259.85	1982.3	--
4263.96	1929.82	--
4268.06	1717.84	--
4272.17	1725.37	--
4276.27	1463.89	--
4280.37	1396.41	--
4284.46	1340.93	--
4288.56	1223.95	--
4292.65	1016.96	--
4296.74	1074.48	--
4300.82	1042.5	--
4304.91	915.02	--
4308.99	952.04	--
4313.07	893.06	--
4317.14	850.08	--
4321.22	867.1	--
4325.29	933.12	--
4329.36	735.15	--
4333.43	693.17	--
4337.49	719.19	--
4341.55	790.71	--
4345.61	714.72	--
4349.67	636.75	--
4353.73	670.26	--
4357.78	610.28	--
4361.83	609.3	--
4365.88	720.82	--
4369.92	599.84	--
4373.97	597.36	--
4378.01	505.88	--
4382.05	621.4	--
4386.08	605.43	--
4390.11	520.45	--
4394.15	425.47	--
4398.18	507.99	--
4402.2	608.01	--
4406.23	691.03	--
4410.25	427.54	--
4414.27	505.07	--
4418.29	441.08	--
4422.3	484.6	--
4426.31	516.62	--
4430.32	445.64	--
4434.33	543.66	--
4438.34	493.18	--
4442.34	563.7	--
4446.34	534.72	--
4450.34	608.75	--
4454.33	501.27	--
4458.33	328.79	--
4462.32	407.81	--
4466.31	445.83	--
4470.29	383.85	--
4474.28	619.86	--
4478.26	524.88	--
4482.24	448.4	--
4486.22	551.42	--
4490.19	410.94	--
4494.17	568.96	--
4498.14	537.98	--
4502.1	386.01	--
4506.07	622.53	--
4510.03	470.05	--
4513.99	462.57	--
4517.95	422.59	--
4521.91	699.61	--
4525.86	474.13	--
4529.82	439.64	--
4533.77	329.66	--
4537.71	497.18	--
4541.66	519.7	--
4545.6	450.72	--
4549.54	446.24	--
4553.48	649.26	--
4557.41	317.78	--
4561.35	234.81	--
4565.28	320.33	--
4569.21	374.85	--
4573.13	381.37	--
4577.06	339.39	--
4580.98	311.41	--
4584.9	409.43	--
4588.82	265.44	--
4592.73	149.46	--
4596.65	225.48	--
4600.56	261.5	--
4604.47	351.52	--
4608.37	288.04	--
4612.27	223.57	--
4616.18	255.08	--
4620.08	300.11	--
4623.97	343.13	--
4627.87	365.65	--
4631.76	257.17	--
4635.65	294.69	--
4639.54	155.71	--
4643.42	305.73	--
4647.31	271.24	--
4651.19	229.76	--
4655.07	413.28	--
4658.94	335.3	--
4662.82	261.82	--
4666.69	247.34	--
4670.56	245.36	--
4674.43	162.88	--
4678.29	186.41	--
4682.16	-9.57	--
4686.02	288.95	--
4689.88	200.47	--
4693.73	227.49	--
4697.59	194.01	--
4701.44	272.53	--
4705.29	164.55	--
4709.14	238.06	--
4712.98	266.58	--
4716.83	284.1	--
4720.67	320.12	--
4724.51	150.64	--
4728.34	230.66	--
4732.18	268.19	--
4736.01	285.71	--
4739.84	274.23	--
4743.67	220.25	--
4747.49	227.27	--
4751.31	250.29	--
4755.14	219.31	--
4758.96	133.32	--
4762.77	233.34	--
4766.59	375.36	--
4770.4	208.38	--
4774.21	292.4	--
4778.02	358.42	--
4781.82	240.94	--
4785.63	296.47	--
4789.43	183.49	--
4793.23	183.51	--
4797.02	272.03	--
4800.82	179.55	--
4804.61	282.57	--
4808.4	234.09	--
4812.19	122.61	--
4815.97	256.12	--
4819.76	140.14	--
4823.54	183.16	--
4827.32	116.68	--
4831.1	318.7	--
4834.87	165.72	--
4838.64	87.25	--
4842.41	103.27	--
4846.18	101.29	--
4849.95	301.81	--
4853.71	177.33	--
4857.48	111.85	--
4861.24	10.37	--
4864.99	164.39	--
4868.75	228.91	--
4872.5	208.92	--
4876.25	197.94	--
4880	142.96	--
4883.75	102.98	--
4887.5	155	--
4891.24	43.52	--
4894.98	214.05	--
4898.72	143.07	--
4902.45	252.09	--
4906.19	156.11	--
4909.92	188.13	--
4913.65	116.15	--
4917.38	152.17	--
4921.1	130.18	--
4924.83	155.21	--
4928.55	115.72	--
4932.27	56.24	--
4935.98	235.26	--
4939.7	179.28	--
4943.41	139.3	--
4947.12	214.32	--
4950.83	259.35	--
4954.54	131.87	--
4958.24	225.39	--
4961.94	62.41	--
4965.64	182.43	--
4969.34	407.95	--
4973.04	266.47	--
4976.73	214.99	--
4980.42	268.01	--
4984.11	174.52	--
4987.8	163.54	--
4991.49	101.56	--
4995.17	191.58	--
4998.85	128.1	--
5002.53	151.62	--
5006.21	183.65	--
5009.88	138.67	--
5013.55	212.69	--
5017.22	126.21	--
5020.89	166.73	--
5024.56	142.25	--
5028.22	206.27	--
5031.89	291.29	--
5035.55	248.81	--
5039.2	163.33	--
5042.86	87.84	--
5046.51	244.86	--
5050.17	191.38	--
5053.82	191.91	--
5057.46	88.43	--
5061.11	13.95	--
5064.75	111.47	--
5068.39	210.49	--
5072.03	154.51	--
5075.67	176.03	--
5079.31	138.55	--
5082.94	71.57	--
5086.57	92.59	--
5090.2	329.61	--
5093.83	245.13	--
5097.45	171.14	--
5101.08	315.16	--
5104.7	164.18	--
5108.32	47.7	--
5111.93	90.73	--
5115.55	82.25	--
5119.16	142.77	--
5122.77	226.29	--
5126.38	194.31	--
5129.99	114.33	--
5133.59	172.85	--
5137.19	158.87	--
5140.79	64.38	--
5144.39	170.4	--
5147.99	182.42	--
5151.58	137.94	--
5155.18	90.96	--
5158.77	249.48	--
5162.35	264.51	--
5165.94	234.03	--
5169.52	200.55	--
5173.11	164.07	--
5176.69	180.59	--
5180.26	212.11	--
5183.84	99.13	--
5187.42	422.65	--
5190.99	174.66	--
5194.56	81.19	--
5198.12	269.7	--
5201.69	172.22	--
5205.26	183.24	--
5208.82	85.76	--
5212.38	296.78	--
5215.94	236.81	--
5219.49	242.33	--
5223.05	122.85	--
5226.6	220.87	--
5230.15	308.89	--
5233.7	184.91	--
5237.24	267.93	--
5240.79	240.95	--
5244.33	180.47	--
5247.87	200.49	--
5251.41	362	--
5254.94	283.02	--
5258.48	337.54	--
5262.01	272.06	--
5265.54	265.59	--
5269.07	388.61	--
5272.59	339.13	--
5276.12	315.15	--
5279.64	450.17	--
5283.16	578.19	--
5286.68	482.21	--
5290.19	349.23	--
5293.71	422.25	--
5297.22	403.77	--
5300.73	375.78	--
5304.24	395.3	--
5307.74	373.32	--
5311.25	384.34	--
5314.75	404.86	--
5318.25	321.39	--
5321.75	384.91	--
5325.25	312.93	--
5328.74	426.45	--
5332.23	297.47	--
5335.72	500.49	--
5339.21	396.51	--
5342.7	491.03	--
5346.18	457.55	--
5349.67	506.57	--
5353.15	499.08	--
5356.63	478.1	--
5360.1	393.62	--
5363.58	426.14	--
5367.05	562.16	--
5370.52	422.69	--
5373.99	387.71	--
5377.46	583.73	--
5380.92	426.75	--
5384.39	374.77	--
5387.85	551.29	--
5391.31	560.81	--
5394.77	404.33	--
5398.22	532.85	--
5401.68	602.86	--
5405.13	599.39	--
5408.58	634.9	--
5412.02	647.92	--
5415.47	698.44	--
5418.92	659.97	--
5422.36	774.99	--
5425.8	699.51	--
5429.24	879.53	--
5432.67	881.05	--
5436.11	881.57	--
5439.54	992.09	--
5442.97	966.11	--
5446.4	1037.67	--
5449.83	1240.64	--
5453.25	1242.21	--
5456.67	1369.18	--
5460.09	1601.25	--
5463.51	1805.72	--
5466.93	2072.79	--
5470.35	2328.77	--
5473.76	2725.84	--
5477.17	3071.81	--
5480.58	3623.88	--
5483.99	4062.85	--
5487.4	4762.32	--
5490.8	5107.89	--
5494.2	5458.86	--
5497.6	5893.93	--
5501	5693.9	--
5504.4	5662.97	--
5507.79	5158.94	--
5511.18	4895.01	--
5514.57	4264.48	--
5517.96	3766.56	--
5521.35	3260.03	--
5524.74	2944.1	--
5528.12	2493.57	--
5531.5	2347.14	--
5534.88	1935.61	--
5538.26	1643.18	--
5541.63	1717.15	--
5545.01	1557.72	--
5548.38	1391.69	--
5551.75	1281.76	--
5555.12	1235.73	--
5558.48	1217.8	--
5561.85	1214.3	--
5565.21	1116.83	--
5568.57	1074.85	--
5571.93	1037.37	--
5575.29	917.39	--
5578.64	964.91	--
5582	972.93	--
5585.35	929.45	--
5588.7	716.47	--
5592.05	815.47	--
5595.39	638.3	--
5598.74	658.28	--
5602.08	811.08	--
5605.42	603.94	--
5608.76	570.25	--
5612.09	680.11	--
5615.43	706.73	--
5618.76	553.32	--
5622.09	554.51	--
5625.42	602.04	--
5628.75	445.47	--
5632.08	459.74	--
5635.4	563.35	--
5638.72	511.28	--
5642.04	556.57	--
5645.36	448.48	--
5648.68	454.35	--
5651.99	433.01	--
5655.3	514.94	--
5658.62	406.27	--
5661.92	446.64	--
5665.23	369.73	--
5668.54	492.98	--
5671.84	398	--
5675.14	347.01	--
5678.44	356.2	--
5681.74	377.06	--
5685.04	258.82	--
5688.33	342.59	--
5691.63	252.76	--
5694.92	393.49	--
5698.21	337.95	--
5701.5	296.83	--
5704.78	293.63	--
5708.06	280.59	--
5711.35	371.28	--
5714.63	232.71	--
5717.9	318.61	--
5721.18	227.75	--
5724.46	266.68	--
5727.73	258.44	--
5731	248.09	--
5734.27	205.44	--
5737.54	220.2	--
5740.8	295.21	--
5744.07	235.23	--
5747.33	245.6	--
5750.59	226.68	--
5753.85	305.81	--
5757.11	222.63	--
5760.36	164.11	--
5763.61	243.06	--
5766.87	264.92	--
5770.12	332.54	--
5773.36	270.64	--
5776.61	273.12	--
5779.85	320.69	--
5783.1	262.79	--
5786.34	289.45	--
5789.58	246.18	--
5792.81	277.2	--
5796.05	220.04	--
5799.28	291.97	--
5802.51	259.54	--
5805.75	259.73	--
5808.97	245.21	--
5812.2	238.84	--
5815.42	223.68	--
5818.65	211.32	--
5821.87	162.82	--
5825.09	171.66	--
5828.31	214.01	--
5831.52	231.13	--
5834.74	213.09	--
5837.95	196.84	--
5841.16	197.79	--
5844.37	293.85	--
5847.58	188.78	--
5850.78	203.83	--
5853.99	149.26	--
5857.19	114.98	--
5860.39	206.35	--
5863.59	158.44	--
5866.79	95.27	--
5869.98	155.9	--
5873.17	232.66	--
5876.37	194.7	--
5879.56	157.98	--
5882.74	182.97	--
5885.93	162.29	--
5889.12	151.66	--
5892.3	154.24	--
5895.48	197.69	--
5898.66	93.98	--
5901.84	179.8	--
5905.01	244.67	--
5908.19	189.6	--
5911.36	164.62	--
5914.53	136.66	--
5917.7	154.98	--
5920.87	205.34	--
5924.03	91.19	--
5926.46	143.25	--
5929.63	83.3	--
5932.79	42.85	--
5935.95	72.4	--
5939.11	-32.55	--
5942.27	148.51	--
5945.42	117.56	--
5948.57	150.61	--
5951.73	113.66	--
5954.88	125.21	--
5958.03	186.26	--
5961.17	148.81	--
5964.32	117.37	--
5967.47	166.42	--
5970.61	173.47	--
5973.75	64.52	--
5976.89	94.57	--
5980.03	187.62	--
5983.16	191.17	--
5986.3	138.22	--
5989.43	121.78	--
5992.56	99.83	--
5995.69	133.38	--
5998.82	206.93	--
6001.95	183.98	--
6005.08	139.03	--
6008.2	227.58	--
6011.32	112.14	--
6014.44	89.19	--
6017.56	172.24	--
6020.68	108.79	--
6023.8	200.34	--
6026.91	189.39	--
6030.02	90.44	--
6033.14	78.5	--
6036.25	132.55	--
6039.35	110.1	--
6042.46	180.65	--
6045.57	187.2	--
6048.67	-1.25	--
6051.77	286.3	--
6054.87	98.85	--
6057.97	67.41	--
6061.07	203.96	--
6064.17	116.51	--
6067.26	113.06	--
6070.35	125.11	--
6073.45	118.16	--
6076.54	45.21	--
6079.63	121.27	--
6082.71	87.82	--
6085.8	45.37	--
6088.88	200.92	--
6091.96	-29.03	--
6095.04	88.02	--
6098.12	198.57	--
6101.2	13.63	--
6104.28	147.68	--
6107.35	124.23	--
6110.42	126.28	--
6113.5	105.33	--
6116.57	172.88	--
6119.63	74.93	--
6122.7	62.49	--
6125.77	35.54	--
6128.83	125.09	--
6131.89	61.14	--
6134.95	97.69	--
6138.01	167.74	--
6141.07	101.79	--
6144.13	25.84	--
6147.18	151.4	--
6150.24	130.95	--
6153.29	78.5	--
6156.34	105.05	--
6159.39	112.1	--
6162.43	101.65	--
6165.48	151.2	--
6168.52	173.76	--
6171.57	137.81	--
6174.61	107.36	--
6177.65	23.41	--
6180.69	154.46	--
6183.72	56.51	--
6186.76	113.56	--
6189.79	149.62	--
6192.82	97.67	--
6195.85	18.72	--
6198.88	96.77	--
6201.91	101.32	--
6204.94	141.87	--
6207.96	60.92	--
6210.98	53.98	--
6214	51.53	--
6217.03	123.08	--
6220.04	119.63	--
6223.06	117.18	--
6226.08	67.73	--
6229.09	169.28	--
6232.1	124.84	--
6235.11	122.39	--
6238.12	66.44	--
6241.13	31.49	--
6244.14	-31.96	--
6247.14	25.09	--
6250.15	126.64	--
6253.15	85.69	--
6256.15	141.75	--
6259.15	52.3	--
6262.15	8.35	--
6265.15	108.9	--
6268.14	-7.55	--
6271.13	125.5	--
6274.12	99.55	--
6277.12	97.61	--
6280.1	70.67	--
6283.09	98.71	--
6286.08	140.76	--
6289.06	50.32	--
6292.04	106.86	--
6295.03	127.41	--
6298.01	105.48	--
6300.99	27.03	--
6303.96	6.58	--
6306.94	203.12	--
6309.91	163.18	--
6312.89	55.72	--
6315.86	47.28	--
6318.83	65.34	--
6321.79	31.89	--
6324.76	161.44	--
6327.73	99.99	--
6330.69	107.04	--
6333.65	108.09	--
6336.61	61.14	--
6339.57	9.19	--
6342.53	21.75	--
6345.49	10.8	--
6348.44	135.35	--
6351.4	167.4	--
6354.35	170.95	--
6357.3	109	--
6360.25	-21.45	--
6363.2	101.11	--
6366.15	122.66	--
6369.09	38.71	--
6372.03	36.76	--
6374.98	154.81	--
6377.92	6.86	--
6380.86	134.41	--
6383.79	143.97	--
6386.73	180.52	--
6389.66	81.57	--
6392.6	74.12	--
6395.53	73.17	--
6398.46	103.72	--
6401.39	38.77	--
6404.32	73.32	--
6407.24	110.88	--
6410.17	111.93	--
6413.09	111.48	--
6416.01	162.03	--
6418.94	-18.42	--
6421.85	102.63	--
6424.77	84.68	--
6427.69	80.24	--
6430.6	128.79	--
6433.52	64.84	--
6436.43	140.39	--
6439.34	51.44	--
6442.25	63.49	--
6445.16	113.54	--
6448.06	77.1	--
6450.97	102.15	--
6453.87	110.2	--
6456.77	78.25	--
6459.67	1.8	--
6462.57	101.35	--
6465.47	147.4	--
6468.37	97.46	--
6471.26	17.51	--
6474.16	34.56	--
6477.05	110.61	--
6479.94	-9.84	--
6482.83	151.71	--
6485.71	117.26	--
6488.6	24.81	--
6491.49	122.37	--
6494.37	50.42	--
6497.25	136.47	--
6500.13	-55.98	--
6503.01	47.07	--
6505.89	139.12	--
6508.77	138.17	--
6511.64	-26.77	--
6514.52	33.28	--
6517.39	76.33	--
6520.26	-82.12	--
6523.13	72.43	--
6526	34.48	--
6528.86	107.03	--
6531.73	12.09	--
6534.59	50.14	--
6537.46	62.69	--
6540.32	17.24	--
6543.18	106.29	--
6546.04	108.34	--
6548.89	74.89	--
6551.75	-0.06	--
6554.6	23.5	--
6557.45	102.05	--
6560.31	73.1	--
6563.16	34.65	--
6566	20.2	--
6568.85	46.25	--
6571.7	66.3	--
6574.54	2.36	--
6577.39	144.91	--
6580.23	73.96	--
6583.07	-41.49	--
6585.91	35.56	--
6588.74	-4.39	--
6591.58	-79.34	--
6594.42	103.22	--
6597.25	128.77	--
6600.08	90.82	--
6602.91	51.87	--
6605.74	67.42	--
6608.57	30.47	--
6611.39	126.52	--
6614.22	37.58	--
6617.04	75.13	--
6619.87	86.68	--
6622.69	45.23	--
6625.51	7.78	--
6628.32	-55.67	--
6631.14	30.38	--
6633.96	17.94	--
6636.77	6.99	--
6639.58	44.54	--
6642.4	12.59	--
6645.21	88.64	--
6648.02	137.69	--
6650.82	50.74	--
6653.63	-45.71	--
6656.43	77.35	--
6659.24	72.9	--
6662.04	113.95	--
6664.84	83	--
6667.64	-17.95	--
6670.44	98.1	--
6673.23	98.15	--
6676.03	26.21	--
6678.82	98.76	--
6681.61	-31.19	--
6684.41	69.86	--
6687.19	88.41	--
6689.98	61.46	--
6692.77	-47.99	--
6695.56	97.57	--
6698.34	68.12	--
6701.12	38.17	--
6703.9	-57.28	--
6706.68	38.27	--
6709.46	34.32	--
6712.24	-60.63	--
6715.02	104.42	--
6717.79	-22.52	--
6720.57	81.03	--
6723.34	82.08	--
6726.11	-16.37	--
6728.88	73.18	--
6731.65	51.73	--
6734.41	7.78	--
6737.18	212.34	--
6739.94	58.39	--
6742.71	29.44	--
6745.47	22.49	--
6748.23	-36.96	--
6750.99	73.09	--
6753.75	24.64	--
6756.5	122.7	--
6759.26	38.25	--
6762.01	-17.2	--
6764.76	62.35	--
6767.51	44.9	--
6770.26	1.45	--
6773.01	40	--
6775.76	47.56	--
6778.5	116.61	--
6781.25	72.16	--
6783.99	-7.79	--
6786.73	84.76	--
6789.47	55.31	--
6792.21	49.36	--
6794.95	18.92	--
6797.68	119.97	--
6800.42	53.52	--
6803.15	39.07	--
6805.89	-5.88	--
6808.62	54.67	--
6811.35	62.72	--
6814.07	134.27	--
6816.8	75.83	--
6819.53	-18.12	--
6822.25	37.43	--
6824.98	52.98	--
6827.7	74.03	--
6830.42	32.08	--
6833.14	75.13	--
6835.85	-21.31	--
6838.57	-29.26	--
6841.29	72.79	--
6844	86.34	--
6846.71	17.89	--
6849.42	16.94	--
6852.13	-5.51	--
6854.84	46.04	--
6857.55	-5.4	--
6860.26	-4.35	--
6862.96	68.2	--
6865.67	57.75	--
6868.37	9.3	--
6871.07	12.85	--
6873.77	-74.09	--
6876.47	38.46	--
6879.16	31.51	--
6881.86	94.56	--
6884.55	43.11	--
6887.25	80.67	--
6889.94	54.72	--
6892.63	68.77	--
6895.32	68.83	--
6898.01	58.37	--
6900.69	52.42	--
6903.38	90.48	--
6906.06	44.53	--
6908.75	6.58	--
6911.43	-16.37	--
6914.11	42.69	--
6916.79	79.24	--
6919.47	64.79	--
6922.14	83.84	--
6924.82	100.39	--
6927.49	95.94	--
6930.16	31.49	--
6932.83	31.55	--
6935.51	-50.9	--
6938.17	78.65	--
6940.84	48.2	--
6943.51	-40.25	--
6946.17	86.8	--
6948.84	98.35	--
6951.5	1.9	--
6954.16	14.46	--
6956.82	52.51	--
6959.48	60.06	--
6962.14	29.11	--
6964.79	9.66	--
6967.45	74.21	--
6970.1	52.26	--
6972.75	46.82	--
6975.4	-34.13	--
6978.05	51.92	--
6980.7	77.97	--
6983.35	-4.98	--
6985.99	22.57	--
6988.64	102.62	--
6991.28	99.68	--
6993.92	-5.77	--
6996.56	60.28	--
6999.2	-19.67	--
7001.84	104.88	7097.6
7004.48	35.93	5718.6
7007.12	18.98	5379.6
7009.75	-4.97	4900.6
7012.38	19.59	5391.8
7015.02	66.14	6322.8
7017.65	16.19	5323.8
7020.28	62.74	6254.8
7022.9	10.29	5205.8
7025.53	39.34	5786.8
7028.16	35.89	5717.8
7030.78	79.95	6599
7033.4	-44	4120
7036.03	20.55	5411
7038.65	97.1	6942
7041.27	23.15	5463
7043.88	91.7	6834
7046.5	104.75	7095
7049.12	2.81	5056.2
7051.73	102.36	7047.2
7054.35	62.41	6248.2
7056.96	82.46	6649.2
7059.57	96.01	6920.2
7062.18	11.56	5231.2
7064.79	-0.89	4982.2
7067.39	80.67	6613.4
7070	66.22	6324.4
7072.6	30.77	5615.4
7075.21	-20.18	4596.4
7077.81	16.37	5327.4
7080.41	105.92	7118.4
7083.01	5.97	5119.4
7085.61	48.02	5960.4
7088.2	-23.92	4521.6
7090.8	-11.37	4772.6
7093.4	49.18	5983.6
7095.99	86.73	6734.6
7098.58	81.28	6625.6
7101.17	-9.67	4806.6
7103.76	112.89	7257.8
7106.35	124.44	7488.8
7108.94	46.49	5929.8
7111.52	77.04	6540.8
7114.11	24.59	5491.8
7116.69	129.64	7592.8
7119.27	78.69	6573.8
7121.85	105.74	7114.8
7124.44	79.3	6586
7127.01	-27.15	4457
7129.59	35.9	5718
7132.17	7.95	5159
7134.74	74	6480
7137.32	37.55	5751
7139.89	35.1	5702
7142.46	36.16	5723.2
7145.03	12.21	5244.2
7147.6	189.26	8785.2
7150.17	165.31	8306.2
7152.73	73.36	6467.2
7155.3	86.91	6738.2
7157.86	106.46	7129.2
7160.43	105.52	7110.4
7162.99	141.57	7831.4
7165.55	82.62	6652.4
7168.11	23.17	5463.4
7170.66	69.72	6394.4
7173.22	77.77	6555.4
7175.78	98.32	6966.4
7178.33	-7.13	4857.4
7180.88	60.43	6208.6
7183.44	79.98	6599.6
7185.99	85.03	6700.6
7188.54	181.08	8621.6
7191.08	151.63	8032.6
7193.63	149.18	7983.6
7196.18	179.73	8594.6
7198.72	-13.21	4735.8
7201.27	72.84	6456.8
7203.81	13.89	5277.8
7206.35	117.94	7358.8
7208.89	94.99	6899.8
7211.43	131.04	7620.8
7213.97	118.09	7361.8
7216.5	85.65	6713
7219.04	179.2	8584
7221.57	105.25	7105
7224.1	200.3	9006
7226.63	187.35	8747
7229.17	274.4	10488
7231.69	147.95	7959
7234.22	210.51	9210.2
7236.75	230.56	9611.2
7239.27	233.61	9672.2
7241.8	215.66	9313.2
7244.32	218.71	9374.2
7246.84	309.26	11185.2
7249.36	249.31	9986.2
7251.88	272.37	10447.4
7254.4	209.42	9188.4
7256.92	226.47	9529.4
7259.44	281.52	10630.4
7261.95	141.07	7821.4
7264.46	249.62	9992.4
7266.98	246.67	9933.4
7269.49	88.72	6774.4
7272	240.28	9805.6
7274.51	127.33	7546.6
7277.01	136.38	7727.6
7279.52	156.93	8138.6
7282.03	104.48	7089.6
7284.53	304.03	11080.6
7287.03	284.08	10681.6
7289.53	145.14	7902.8
7292.03	242.69	9853.8
7294.53	118.24	7364.8
7297.03	160.79	8215.8
7299.53	310.84	11216.8
7302.02	58.39	6167.8
7304.52	257.44	10148.8
7307.01	111	7220
7309.51	246.55	9931
7312	78.1	6562
7314.49	132.15	7643
7316.98	226.17	9523.4
7319.46	80.3	6606
7321.95	145.8	7916
7324.44	283.4	10668
7326.92	99.4	6988
7329.4	38	5760
7331.88	54	6080
7334.37	56.6	6132
7336.84	157.1	8142
7339.32	69.7	6394
7341.8	20.2	5404
7344.28	167.3	8346
7346.75	86.8	6736
7349.22	152.4	8048
7351.7	44.5	5890
7354.17	80	6600
7356.64	99.6	6992
7359.11	331.1	11622
7361.58	96.2	6924
7364.04	4.7	5094
7366.51	47.8	5956
7368.97	140.3	7806
7371.44	207.9	9158
7373.9	159.9	8198
7376.36	92	6840
7378.82	182	8640
7381.28	-10.4	4792
7383.73	130.6	7612
7386.19	133.7	7674
7388.65	222.7	9454
7391.1	56.3	6126
7393.55	117.3	7346
7396	39.4	5788
7398.45	128.9	7578
7400.9	185.5	8710
7403.35	186.5	8730
7405.8	157.6	8152
--	--	--
--	--	--
--	--	--
--	--	--
--	--	--
--	--	--
--	--	--
--	--	--
--	--	--
--	--	--
--	--	--
--	--	--
--	--	--
--	--	--
--	--	--
--	--	--
--	--	--
--	--	--
--	--	--
--	--	--
--	--	--
--	--	--
--	--	--
--	--	--
--	--	--
--	--	--
--	--	--
--	--	--
--	--	--
--	--	--
--	--	--
--	--	--
--	--	--
--	--	--
--	--	--
--	--	--
--	--	--
--	--	--
--	--	--
--	--	--
--	--	--
--	--	--
--	--	--
--	--	--
--	--	--
--	--	--
--	--	--
--	--	--
--	--	--
--	--	--
--	--	--
--	--	--
--	--	--
--	--	--
--	--	--
--	--	--
--	--	--
--	--	--
--	--	--
--	--	--
--	--	--
--	--	--
--	--	--
--	--	--
--	--	--
--	--	--
--	--	--
--	--	--
--	--	--
--	--	--
--	--	--
--	--	--
--	--	--
--	--	--
--	--	--
--	--	--
--	--	--
--	--	--
--	--	--
--	--	--
--	--	--
--	--	--
--	--	--
--	--	--
--	--	--
--	--	--
--	--	--
--	--	--
--	--	--
--	--	--
--	--	--
--	--	--
--	--	--
--	--	--

## Sheet: Figure 2
Raman shift	Intensity	Intensity (4C)	Raman shift	intensity (harmonic model)
1516.87	2772.5	--	3553.93	1255.58
1522.72	3255.5	--	3554.38	1256.94
1528.55	3729	--	3554.82	1258.31
1534.39	4167.5	--	3555.27	1259.69
1540.21	4387	--	3555.72	1261.08
1546.04	4647	--	3556.16	1262.48
1551.86	4591.5	--	3556.61	1263.89
1557.68	4750	--	3557.06	1265.32
1563.49	5434	--	3557.5	1266.75
1569.3	6929	--	3557.95	1268.2
1575.11	9440.5	--	3558.4	1269.66
1580.91	11499	--	3558.84	1271.13
1586.71	14544	--	3559.29	1272.61
1592.5	23439	--	3559.73	1274.11
1598.29	29620	--	3560.18	1275.62
1604.08	20512	--	3560.63	1277.14
1609.86	10835	--	3561.07	1278.67
1615.64	6394.5	--	3561.52	1280.22
1621.42	4292.5	--	3561.97	1281.77
1627.19	3142.5	--	3562.41	1283.35
1632.96	2325	--	3562.86	1284.93
1638.72	1822.5	--	3563.31	1286.53
1644.48	1453.5	--	3563.75	1288.14
1650.23	1293.5	--	3564.2	1289.76
1655.98	1173	--	3564.64	1291.4
1661.73	1127	--	3565.09	1293.05
1667.48	1046	--	3565.54	1294.72
1673.22	999.5	--	3565.98	1296.4
1678.95	931	--	3566.43	1298.1
1684.69	917	--	3566.88	1299.81
1690.42	875.5	--	3567.32	1301.53
1696.14	919	--	3567.77	1303.27
1701.86	899.5	--	3568.22	1305.02
1707.58	933	--	3568.66	1306.79
1713.29	987.5	--	3569.11	1308.58
1719	1049	--	3569.56	1310.38
1724.71	1104	--	3570	1312.2
1730.41	1168	--	3570.45	1314.03
1736.11	1280	--	3570.89	1315.88
1741.8	1366	--	3571.34	1317.74
1747.49	1573.5	--	3571.79	1319.62
1753.18	1817	--	3572.23	1321.52
1758.86	1975	--	3572.68	1323.43
1764.54	2011.5	--	3573.13	1325.36
1770.22	2061	--	3573.57	1327.31
1775.89	2018	--	3574.02	1329.28
1781.56	2109	--	3574.47	1331.26
1787.22	2216	--	3574.91	1333.27
1792.88	2350.5	--	3575.36	1335.29
1798.54	2638.5	--	3575.8	1337.33
1804.19	2930.5	--	3576.25	1339.38
1809.84	3315	--	3576.7	1341.46
1815.48	3869.5	--	3577.14	1343.55
1821.13	4490	--	3577.59	1345.67
1826.76	5275.5	--	3578.04	1347.8
1832.4	6139.5	--	3578.48	1349.96
1838.03	7737	--	3578.93	1352.13
1843.66	10581.5	--	3579.38	1354.32
1849.28	17237.5	--	3579.82	1356.54
1854.9	34558	--	3580.27	1358.77
1860.51	61806.5	--	3580.71	1361.03
1866.13	55658.5	--	3581.16	1363.31
1871.73	27081	--	3581.61	1365.61
1877.34	14082.5	--	3582.05	1367.93
1882.94	8802	--	3582.5	1370.27
1888.53	6343	--	3582.95	1372.63
1894.13	4953.5	--	3583.39	1375.02
1899.72	4205	--	3583.84	1377.43
1905.3	3700.5	--	3584.29	1379.87
1910.89	3382	--	3584.73	1382.32
1916.46	3081.5	--	3585.18	1384.81
1922.04	2789	--	3585.62	1387.31
1927.61	2538.5	--	3586.07	1389.84
1933.18	2370	--	3586.52	1392.4
1938.74	2097.5	--	3586.96	1394.98
1944.3	1969	--	3587.41	1397.58
1949.86	1875	--	3587.86	1400.21
1955.41	1701	--	3588.3	1402.87
1960.96	1644.5	--	3588.75	1405.55
1966.51	1493.5	--	3589.2	1408.26
1972.05	1444.5	--	3589.64	1411
1977.58	1420.5	--	3590.09	1413.77
1983.12	1327.5	--	3590.54	1416.56
1988.65	1299	--	3590.98	1419.38
1994.18	1258.5	--	3591.43	1422.23
1999.7	1189	--	3591.87	1425.11
2005.22	1152.5	--	3592.32	1428.02
2010.74	1069	--	3592.77	1430.95
2016.25	1013	--	3593.21	1433.92
2021.76	968.5	--	3593.66	1436.92
2027.26	944.5	--	3594.11	1439.95
2032.77	921	--	3594.55	1443.01
2038.26	900	--	3595	1446.11
2043.76	841.5	--	3595.45	1449.23
2049.25	831.5	--	3595.89	1452.39
2054.74	742.5	--	3596.34	1455.58
2060.22	749	--	3596.78	1458.81
2065.7	720.5	--	3597.23	1462.07
2071.18	680.5	--	3597.68	1465.36
2076.65	685	--	3598.12	1468.69
2082.12	699.5	--	3598.57	1472.06
2087.59	639.5	--	3599.02	1475.46
2093.05	606.5	--	3599.46	1478.9
2098.51	588	--	3599.91	1482.37
2103.96	593.5	--	3600.36	1485.89
2109.41	599.5	--	3600.8	1489.44
2114.86	540.5	--	3601.25	1493.03
2120.3	548	--	3601.69	1496.66
2125.75	591.5	--	3602.14	1500.33
2131.18	592	--	3602.59	1504.04
2136.62	538	--	3603.03	1507.79
2142.05	534	--	3603.48	1511.58
2147.47	520.5	--	3603.93	1515.42
2152.9	499.5	--	3604.37	1519.3
2158.31	526.5	--	3604.82	1523.22
2163.73	482.5	--	3605.27	1527.19
2169.14	541	--	3605.71	1531.2
2174.55	473.5	--	3606.16	1535.26
2179.96	469.5	--	3606.61	1539.37
2185.36	523	--	3607.05	1543.52
2190.76	522.5	--	3607.5	1547.72
2196.15	496.5	--	3607.94	1551.97
2201.54	474.5	--	3608.39	1556.26
2206.93	481	--	3608.84	1560.61
2212.32	487	--	3609.28	1565.01
2217.7	460	--	3609.73	1569.46
2223.07	465.5	--	3610.18	1573.96
2228.45	510	--	3610.62	1578.52
2233.82	464	--	3611.07	1583.13
2239.18	487.5	--	3611.52	1587.79
2244.55	484.5	--	3611.96	1592.52
2249.91	447	--	3612.41	1597.29
2255.26	477	--	3612.85	1602.13
2260.61	510	--	3613.3	1607.02
2265.96	501.5	--	3613.75	1611.98
2271.31	491	--	3614.19	1616.99
2276.65	476	--	3614.64	1622.07
2281.99	442	--	3615.09	1627.21
2287.33	493	--	3615.53	1632.41
2292.66	495.5	--	3615.98	1637.67
2297.99	463.5	--	3616.43	1643.01
2303.31	502.5	--	3616.87	1648.4
2308.63	491.5	--	3617.32	1653.87
2313.95	462.5	--	3617.76	1659.41
2319.26	478	--	3618.21	1665.01
2324.58	491	--	3618.66	1670.69
2329.88	462.5	--	3619.1	1676.44
2335.19	482.5	--	3619.55	1682.26
2340.49	432	--	3620	1688.16
2345.79	435	--	3620.44	1694.14
2351.08	508.5	--	3620.89	1700.19
2356.37	524	--	3621.34	1706.32
2361.66	505	--	3621.78	1712.53
2366.94	537	--	3622.23	1718.82
2372.22	501	--	3622.68	1725.2
2377.5	551.5	--	3623.12	1731.66
2382.77	577.5	--	3623.57	1738.21
2388.04	563.5	--	3624.01	1744.84
2393.31	557	--	3624.46	1751.57
2398.57	613	--	3624.91	1758.38
2403.83	646.5	--	3625.35	1765.29
2409.09	599	--	3625.8	1772.29
2414.34	681.5	--	3626.25	1779.39
2419.59	726	--	3626.69	1786.58
2424.84	724.5	--	3627.14	1793.88
2430.08	782.5	--	3627.59	1801.27
2435.32	853	--	3628.03	1808.77
2440.55	949	--	3628.48	1816.37
2445.79	1077	--	3628.92	1824.08
2451.02	1097	--	3629.37	1831.9
2456.24	1102.5	--	3629.82	1839.83
2461.46	1054.5	--	3630.26	1847.87
2466.68	1050	--	3630.71	1856.03
2471.9	1095	--	3631.16	1864.3
2477.11	1037	--	3631.6	1872.7
2482.32	1032.5	--	3632.05	1881.21
2487.53	1032.5	--	3632.5	1889.85
2492.73	978	--	3632.94	1898.62
2497.93	1019	--	3633.39	1907.52
2503.12	981.5	--	3633.83	1916.54
2508.32	953.5	--	3634.28	1925.7
2513.5	1013	--	3634.73	1935
2518.69	967	--	3635.17	1944.44
2523.87	982	--	3635.62	1954.02
2529.05	912.5	--	3636.07	1963.75
2534.23	950.5	--	3636.51	1973.62
2539.4	904	--	3636.96	1983.64
2544.57	843	--	3637.41	1993.82
2549.73	926.5	--	3637.85	2004.16
2554.9	970.5	--	3638.3	2014.65
2560.06	916.5	--	3638.74	2025.31
2565.21	944.5	--	3639.19	2036.14
2570.36	976	--	3639.64	2047.14
2575.51	1047.5	--	3640.08	2058.31
2580.66	1111	--	3640.53	2069.66
2585.8	1216	--	3640.98	2081.19
2590.94	1279.5	--	3641.42	2092.91
2596.08	1360.5	--	3641.87	2104.81
2601.21	1403.5	--	3642.32	2116.91
2606.34	1553	--	3642.76	2129.21
2611.47	1686	--	3643.21	2141.71
2616.59	1868	--	3643.66	2154.41
2621.71	2121.5	--	3644.1	2167.33
2626.82	2433	--	3644.55	2180.46
2631.94	2802	--	3644.99	2193.81
2637.05	3479	--	3645.44	2207.39
2642.15	4271.5	--	3645.89	2221.2
2647.26	5049.5	--	3646.33	2235.24
2652.36	6187.5	--	3646.78	2249.52
2657.45	7591.5	--	3647.23	2264.05
2662.55	9405	--	3647.67	2278.83
2667.64	11408	--	3648.12	2293.87
2672.72	12959	--	3648.57	2309.17
2677.81	13080.5	--	3649.01	2324.75
2682.89	11711.5	--	3649.46	2340.59
2687.97	9587	--	3649.9	2356.72
2693.04	7750	--	3650.35	2373.14
2698.11	6253	--	3650.8	2389.85
2703.18	5051.5	--	3651.24	2406.87
2708.24	4203.5	--	3651.69	2424.2
2713.3	3400.5	--	3652.14	2441.84
2718.36	2765.5	--	3652.58	2459.81
2723.42	2387.52	--	3653.03	2478.11
2728.47	2091.04	--	3653.48	2496.75
2733.52	1954.06	--	3653.92	2515.75
2738.56	1666.58	--	3654.37	2535.1
2743.6	1577.6	--	3654.81	2554.81
2748.64	1373.12	--	3655.26	2574.91
2753.68	1292.64	--	3655.71	2595.39
2758.71	1196.66	--	3656.15	2616.27
2763.74	1118.18	--	3656.6	2637.55
2768.76	1093.2	--	3657.05	2659.25
2773.79	1076.72	--	3657.49	2681.37
2778.8	1020.24	--	3657.94	2703.93
2783.82	997.26	--	3658.39	2726.94
2788.83	974.78	--	3658.83	2750.42
2793.84	993.8	--	3659.28	2774.36
2798.85	997.32	--	3659.73	2798.8
2803.85	988.34	--	3660.17	2823.73
2808.85	955.36	--	3660.62	2849.17
2813.85	961.88	--	3661.06	2875.14
2818.85	989.9	--	3661.51	2901.65
2823.84	947.42	--	3661.96	2928.71
2828.82	952.45	--	3662.4	2956.35
2833.81	888.46	--	3662.85	2984.57
2838.79	986.98	--	3663.3	3013.4
2843.77	913.5	--	3663.74	3042.84
2848.74	924.52	--	3664.19	3072.92
2853.71	980.54	--	3664.64	3103.66
2858.68	988.56	--	3665.08	3135.07
2863.65	969.58	--	3665.53	3167.17
2868.61	1032.1	--	3665.97	3199.98
2873.57	1064.62	--	3666.42	3233.54
2878.53	1170.14	--	3666.87	3267.84
2883.48	1148.16	--	3667.31	3302.92
2888.43	1154.68	--	3667.76	3338.81
2893.38	1174.7	--	3668.21	3375.52
2898.32	1167.72	--	3668.65	3413.08
2903.26	1246.74	--	3669.1	3451.51
2908.2	1222.76	--	3669.55	3490.85
2913.13	1252.28	--	3669.99	3531.11
2918.06	1313.8	--	3670.44	3572.34
2922.99	1399.82	--	3670.88	3614.55
2927.92	1395.84	--	3671.33	3657.78
2932.84	1464.36	--	3671.78	3702.07
2937.76	1391.38	--	3672.22	3747.43
2942.67	1421.9	--	3672.67	3793.92
2947.58	1317.92	--	3673.12	3841.56
2952.49	1262.94	--	3673.56	3890.39
2957.4	1157.46	--	3674.01	3940.46
2962.3	1084.48	--	3674.46	3991.8
2967.2	1007.5	--	3674.9	4044.44
2972.1	1014.03	--	3675.35	4098.45
2976.99	984.04	--	3675.79	4153.86
2981.89	951.56	--	3676.24	4210.72
2986.77	939.08	--	3676.69	4269.07
2991.66	879.1	--	3677.13	4328.98
2996.54	855.62	--	3677.58	4390.49
3001.42	837.64	--	3678.03	4453.65
3006.29	827.16	--	3678.47	4518.53
3011.17	826.68	--	3678.92	4585.19
3016.04	771.2	--	3679.37	4653.69
3020.9	820.22	--	3679.81	4724.09
3025.77	771.24	--	3680.26	4796.46
3030.63	793.26	--	3680.71	4870.87
3035.48	775.28	--	3681.15	4947.4
3040.34	772.3	--	3681.6	5026.12
3045.19	798.83	--	3682.04	5107.12
3050.04	811.34	--	3682.49	5190.47
3054.88	819.86	--	3682.94	5276.27
3059.72	807.88	--	3683.38	5364.61
3064.56	887.9	--	3683.83	5455.57
3069.4	891.92	--	3684.28	5549.27
3074.23	922.94	--	3684.72	5645.8
3079.06	939.96	--	3685.17	5745.28
3083.89	868.48	--	3685.62	5847.82
3088.71	916.5	--	3686.06	5953.53
3093.53	959.52	--	3686.51	6062.54
3098.35	962.04	--	3686.95	6174.98
3103.16	952.06	--	3687.4	6290.98
3107.98	995.08	--	3687.85	6410.69
3112.79	1105.1	--	3688.29	6534.25
3117.59	1027.63	--	3688.74	6661.82
3122.39	1063.14	--	3689.19	6793.56
3127.19	1132.66	--	3689.63	6929.64
3131.99	1132.68	--	3690.08	7070.23
3136.79	1157.7	--	3690.53	7215.52
3141.58	1237.72	--	3690.97	7365.7
3146.36	1388.74	--	3691.42	7520.98
3151.15	1398.26	--	3691.86	7681.55
3155.93	1606.78	--	3692.31	7847.65
3160.71	1626.3	--	3692.76	8019.5
3165.49	1853.32	--	3693.2	8197.33
3170.26	1906.84	--	3693.65	8381.41
3175.03	2179.36	--	3694.1	8571.99
3179.79	2317.88	--	3694.54	8769.35
3184.56	2471.91	--	3694.99	8973.76
3189.32	2547.92	--	3695.44	9185.52
3194.08	2463.44	--	3695.88	9404.94
3198.83	2229.96	--	3696.33	9632.33
3203.59	2010.48	--	3696.78	9868.04
3208.33	1799	--	3697.22	10112.4
3213.08	1487.02	--	3697.67	10365.8
3217.82	1331.54	--	3698.11	10628.5
3222.56	1254.56	--	3698.56	10901
3227.3	1229.58	--	3699.01	11183.7
3232.04	1241.1	--	3699.45	11476.9
3236.77	1090.62	--	3699.9	11781.1
3241.5	1051.14	--	3700.35	12096.7
3246.22	1027.66	--	3700.79	12424.2
3250.94	902.19	--	3701.24	12763.9
3255.66	798.21	--	3701.69	13116.3
3260.38	853.22	--	3702.13	13481.9
3265.09	788.74	--	3702.58	13861.2
3269.8	757.26	--	3703.02	14254.5
3274.51	711.78	--	3703.47	14662.3
3279.22	707.8	--	3703.92	15085.1
3283.92	694.82	--	3704.36	15523.3
3288.62	733.84	--	3704.81	15977.2
3293.31	720.36	--	3705.26	16447.2
3298.01	730.38	--	3705.7	16933.7
3302.7	687.4	--	3706.15	17436.9
3307.39	682.42	--	3706.6	17957.1
3312.07	778.44	--	3707.04	18494.4
3316.75	637.46	--	3707.49	19048.9
3321.43	658.49	--	3707.93	19620.5
3326.11	694.01	--	3708.38	20209.2
3330.78	739.02	--	3708.83	20814.6
3335.45	725.54	--	3709.27	21436.5
3340.12	737.56	--	3709.72	22074
3344.78	800.08	--	3710.17	22726.6
3349.44	713.6	--	3710.61	23393.3
3354.1	754.12	--	3711.06	24072.7
3358.76	729.64	--	3711.51	24763.5
3363.41	690.66	--	3711.95	25463.9
3368.06	726.68	--	3712.4	26171.9
3372.71	798.7	--	3712.85	26885.1
3377.35	721.22	--	3713.29	27600.8
3381.99	728.74	--	3713.74	28316
3386.63	836.26	--	3714.18	29027.4
3391.27	683.29	--	3714.63	29731.2
3395.9	737.81	--	3715.08	30423.5
3400.53	722.32	--	3715.52	31100
3405.16	753.34	--	3715.97	31756
3409.78	787.86	--	3716.42	32386.9
3414.41	774.88	--	3716.86	32987.8
3419.02	694.4	--	3717.31	33553.5
3423.64	721.92	--	3717.76	34079.2
3428.25	739.94	--	3718.2	34560
3432.86	692.96	--	3718.65	34991.1
3437.47	759.98	--	3719.09	35368.2
3442.07	791.5	--	3719.54	35687.3
3446.68	718.02	--	3719.99	35945
3451.27	703.04	--	3720.43	36138.3
3455.87	659.07	--	3720.88	36265.1
3460.46	771.59	--	3721.33	36323.9
3465.05	704.11	--	3721.77	36314
3469.64	732.12	--	3722.22	36235.6
3474.23	754.14	--	3722.67	36089.4
3478.81	731.16	--	3723.11	35877.4
3483.39	721.68	--	3723.56	35601.7
3487.96	727.2	--	3724	35265.5
3492.54	723.72	--	3724.45	34872.4
3497.11	805.24	--	3724.9	34426.6
3501.67	843.26	--	3725.34	33932.4
3506.24	811.28	--	3725.79	33394.6
3510.8	834.3	--	3726.24	32818.3
3515.36	818.82	--	3726.68	32208.3
3519.92	911.34	--	3727.13	31569.7
3524.47	748.37	--	3727.58	30907.3
3529.02	888.39	--	3728.02	30225.8
3533.57	841.91	--	3728.47	29529.7
3538.11	910.42	--	3728.91	28823.3
3542.66	878.94	--	3729.36	28110.5
3547.2	940.46	--	3729.81	27394.8
3551.73	901.48	--	3730.25	26679.5
3556.27	905.5	--	3730.7	25967.6
3560.8	1023.02	--	3731.15	25261.6
3565.33	1026.54	--	3731.59	24563.7
3569.85	1042.56	--	3732.04	23876
3574.38	1080.08	--	3732.49	23200.1
3578.9	1104.1	--	3732.93	22537.4
3583.42	1262.62	--	3733.38	21889
3587.93	1201.15	--	3733.83	21255.9
3592.44	1330.67	--	3734.27	20638.8
3596.95	1469.69	--	3734.72	20038.1
3601.46	1510.71	--	3735.16	19454.3
3605.96	1554.72	--	3735.61	18887.6
3610.46	1684.24	--	3736.06	18338.1
3614.96	1830.76	--	3736.5	17805.7
3619.46	1839.28	--	3736.95	17290.4
3623.95	2096.3	--	3737.4	16792.1
3628.44	2306.82	--	3737.84	16310.3
3632.93	2522.84	--	3738.29	15845
3637.41	2771.36	--	3738.74	15395.6
3641.9	3012.38	--	3739.18	14961.9
3646.37	3345.9	--	3739.63	14543.5
3650.85	3733.92	--	3740.07	14139.9
3655.32	4165.44	--	3740.52	13750.7
3659.8	4775.97	--	3740.97	13375.4
3664.26	5546.49	--	3741.41	13013.6
3668.73	6445.54	--	3741.86	12664.9
3673.19	7817.51	--	3742.31	12328.7
3677.65	9896.58	--	3742.75	12004.7
3682.11	13437	--	3743.2	11692.5
3686.56	18561.6	--	3743.65	11391.5
3691.02	25359.1	--	3744.09	11101.3
3695.47	32260.2	--	3744.54	10821.6
3699.91	35908.1	--	3744.98	10552
3704.36	34285.2	--	3745.43	10291.9
3708.8	28118.7	--	3745.88	10041.2
3713.24	21232.7	--	3746.32	9799.36
3717.67	15593.7	--	3746.77	9566.08
3722.1	11683.3	--	3747.22	9341.01
3726.53	9239.76	--	3747.66	9123.83
3730.96	7643.83	--	3748.11	8914.21
3735.39	6357.8	--	3748.56	8711.86
3739.81	5736.37	--	3749	8516.49
3744.23	5004.84	--	3749.45	8327.8
3748.65	4553.86	--	3749.9	8145.55
3753.06	4161.88	--	3750.34	7969.46
3757.47	4033.9	--	3750.79	7799.29
3761.88	3719.42	--	3751.23	7634.8
3766.29	3427.44	--	3751.68	7475.77
3770.69	3130.96	--	3752.13	7321.99
3775.09	2906.98	--	3752.57	7173.23
3779.49	2773.5	--	3753.02	7029.31
3783.89	2703.53	--	3753.47	6890.04
3788.28	2491.05	--	3753.91	6755.23
3792.67	2329.57	--	3754.36	6624.7
3797.06	2304.59	--	3754.81	6498.3
3801.44	2133.6	--	3755.25	6375.86
3805.82	2177.12	--	3755.7	6257.24
3810.2	1896.64	--	3756.14	6142.27
3814.58	1940.16	--	3756.59	6030.83
3818.96	1777.68	--	3757.04	5922.78
3823.33	1837.2	--	3757.48	5818
3827.7	1693.72	--	3757.93	5716.36
3832.06	1665.24	--	3758.38	5617.74
3836.43	1562.26	--	3758.82	5522.03
3840.79	1573.78	--	3759.27	5429.13
3845.15	1434.31	--	3759.72	5338.93
3849.5	1413.83	--	3760.16	5251.33
3853.85	1344.35	--	3760.61	5166.25
3858.21	1358.87	--	3761.05	5083.58
3862.55	1216.39	--	3761.5	5003.25
3866.9	1197.9	--	3761.95	4925.16
3871.24	1223.42	--	3762.39	4849.25
3875.58	1187.94	--	3762.84	4775.43
3879.92	1187.46	--	3763.29	4703.64
3884.25	1209.98	--	3763.73	4633.79
3888.59	1142.5	--	3764.18	4565.83
3892.92	1125.52	--	3764.63	4499.69
3897.24	1069.04	--	3765.07	4435.31
3901.57	1035.56	--	3765.52	4372.62
3905.89	942.58	--	3765.97	4311.58
3910.21	964.1	--	3766.41	4252.13
3914.53	857.63	--	3766.86	4194.21
3918.84	1105.15	--	3767.3	4137.77
3923.15	904.67	--	3767.75	4082.77
3927.46	925.18	--	3768.2	4029.16
3931.77	946.2	--	3768.64	3976.89
3936.07	829.22	--	3769.09	3925.93
3940.37	946.24	--	3769.54	3876.22
3944.67	961.26	--	3769.98	3827.74
3948.97	920.78	--	3770.43	3780.43
3953.26	923.8	--	3770.88	3734.27
3957.55	838.82	--	3771.32	3689.22
3961.84	826.84	--	3771.77	3645.24
3966.13	892.86	--	3772.21	3602.31
3970.41	820.38	--	3772.66	3560.38
3974.69	882.41	--	3773.11	3519.43
3978.97	922.93	--	3773.55	3479.44
3983.24	757.95	--	3774	3440.36
3987.51	834.97	--	3774.45	3402.18
3991.78	823.49	--	3774.89	3364.87
3996.05	795	--	3775.34	3328.4
4000.32	756.02	--	3775.79	3292.75
4004.58	724.54	--	3776.23	3257.89
4008.84	789.06	--	3776.68	3223.81
4013.1	681.58	--	3777.12	3190.47
4017.35	784.6	--	3777.57	3157.86
4021.61	851.12	--	3778.02	3125.96
4025.86	726.64	--	3778.46	3094.75
4030.1	734.16	--	3778.91	3064.2
4034.35	822.19	--	3779.36	3034.3
4038.59	813.71	--	3779.8	3005.04
4042.83	747.73	--	3780.25	2976.39
4047.07	719.75	--	3780.7	2948.34
4051.3	708.77	--	3781.14	2920.87
4055.53	592.28	--	3781.59	2893.97
4059.76	600.8	--	3782.03	2867.61
4063.99	751.82	--	3782.48	2841.8
4068.21	730.84	--	3782.93	2816.5
4072.44	847.36	--	3783.37	2791.72
4076.66	676.88	--	3783.82	2767.43
4080.87	757.4	--	3784.27	2743.62
4085.09	867.92	--	3784.71	2720.28
4089.3	815.94	--	3785.16	2697.4
4093.51	681.46	--	3785.61	2674.96
4097.72	768.99	--	3786.05	2652.96
4101.92	659.01	--	3786.5	2631.38
4106.12	856.03	--	3786.95	2610.22
4110.32	763.55	--	3787.39	2589.46
4114.52	778.07	--	3787.84	2569.09
4118.71	918.08	--	3788.28	2549.1
4122.91	765.1	--	3788.73	2529.49
4127.09	867.62	--	3789.18	2510.25
4131.28	781.14	--	3789.62	2491.35
4135.47	976.16	--	3790.07	2472.81
4139.65	852.18	--	3790.52	2454.6
4143.83	890.7	--	3790.96	2436.73
4148	854.22	--	3791.41	2419.18
4152.18	1030.24	--	3791.86	2401.94
4156.35	1015.76	--	3792.3	2385.01
4160.52	971.79	--	3792.75	2368.39
4164.69	1266.81	--	3793.19	2352.05
4168.85	1174.33	--	3793.64	2336
4173.01	1150.84	--	3794.09	2320.24
4177.17	1356.86	--	3794.53	2304.75
4181.33	1386.38	--	3794.98	2289.52
4185.49	1416.4	--	3795.43	2274.56
4189.64	1415.42	--	3795.87	2259.85
4193.79	1502.44	--	3796.32	2245.39
4197.93	1487.46	--	3796.77	2231.18
4202.08	1583.48	--	3797.21	2217.2
4206.22	1739.5	--	3797.66	2203.46
4210.36	1946.02	--	3798.1	2189.95
4214.5	2010.54	--	3798.55	2176.66
4218.63	2033.07	--	3799	2163.59
4222.77	2090.09	--	3799.44	2150.74
4226.9	2190.11	--	3799.89	2138.09
4231.02	2338.63	--	3800.34	2125.65
4235.15	2200.15	--	3800.78	2113.41
4239.27	2239.67	--	3801.23	2101.37
4243.39	2121.68	--	3801.68	2089.52
4247.51	2084.7	--	3802.12	2077.85
4251.63	2127.22	--	3802.57	2066.38
4255.74	2023.74	--	3803.02	2055.08
4259.85	2168.76	--	3803.46	2043.96
4263.96	2149.78	--	3803.91	2033.01
4268.06	1982.3	--	3804.35	2022.23
4272.17	1929.82	--	3804.8	2011.62
4276.27	1717.84	--	3805.25	2001.17
4280.37	1725.37	--	3805.69	1990.88
4284.46	1463.89	--	3806.14	1980.74
4288.56	1396.41	--	3806.59	1970.76
4292.65	1340.93	--	3807.03	1960.93
4296.74	1223.95	--	3807.48	1951.25
4300.82	1016.96	--	3807.93	1941.71
4304.91	1074.48	--	3808.37	1932.31
4308.99	1042.5	--	3808.82	1923.06
4313.07	915.02	--	3809.26	1913.93
4317.14	952.04	--	3809.71	1904.94
4321.22	893.06	--	3810.16	1896.08
4325.29	850.08	--	3810.6	1887.35
4329.36	867.1	--	3811.05	1878.75
4333.43	933.12	--	3811.5	1870.27
4337.49	735.15	--	3811.94	1861.91
4341.55	693.17	--	3812.39	1853.67
4345.61	719.19	--	3812.84	1845.55
4349.67	790.71	--	3813.28	1837.54
4353.73	714.72	--	3813.73	1829.64
4357.78	636.75	--	3814.17	1821.85
4361.83	670.26	--	3814.62	1814.17
4365.88	610.28	--	3815.07	1806.6
4369.92	609.3	--	3815.51	1799.13
4373.97	720.82	--	3815.96	1791.77
4378.01	599.84	--	3816.41	1784.5
4382.05	597.36	--	3816.85	1777.34
4386.08	505.88	--	3817.3	1770.27
4390.11	621.4	--	3817.75	1763.29
4394.15	605.43	--	3818.19	1756.41
4398.18	520.45	--	3818.64	1749.62
4402.2	425.47	--	3819.09	1742.93
4406.23	507.99	--	3819.53	1736.32
4410.25	608.01	--	3819.98	1729.79
4414.27	691.03	--	3820.42	1723.36
4418.29	427.54	--	3820.87	1717.01
4422.3	505.07	--	3821.32	1710.74
4426.31	441.08	--	3821.76	1704.55
4430.32	484.6	--	3822.21	1698.44
4434.33	516.62	--	3822.66	1692.41
4438.34	445.64	--	3823.1	1686.46
4442.34	543.66	--	3823.55	1680.58
4446.34	493.18	--	3824	1674.78
4450.34	563.7	--	3824.44	1669.05
4454.33	534.72	--	3824.89	1663.39
4458.33	608.75	--	3825.33	1657.81
4462.32	501.27	--	3825.78	1652.29
4466.31	328.79	--	3826.23	1646.84
4470.29	407.81	--	3826.67	1641.47
4474.28	445.83	--	3827.12	1636.15
4478.26	383.85	--	3827.57	1630.9
4482.24	619.86	--	3828.01	1625.72
4486.22	524.88	--	3828.46	1620.6
4490.19	448.4	--	3828.91	1615.54
4494.17	551.42	--	3829.35	1610.55
4498.14	410.94	--	3829.8	1605.61
4502.1	568.96	--	3830.24	1600.73
4506.07	537.98	--	3830.69	1595.91
4510.03	386.01	--	3831.14	1591.15
4513.99	622.53	--	3831.58	1586.45
4517.95	470.05	--	3832.03	1581.8
4521.91	462.57	--	3832.48	1577.2
4525.86	422.59	--	3832.92	1572.66
4529.82	699.61	--	3833.37	1568.17
4533.77	474.13	--	3833.82	1563.74
4537.71	439.64	--	3834.26	1559.36
4541.66	329.66	--	3834.71	1555.02
4545.6	497.18	--	3835.15	1550.74
4549.54	519.7	--	3835.6	1546.5
4553.48	450.72	--	3836.05	1542.32
4557.41	446.24	--	3836.49	1538.18
4561.35	649.26	--	3836.94	1534.09
4565.28	317.78	--	3837.39	1530.04
4569.21	234.81	--	3837.83	1526.04
4573.13	320.33	--	3838.28	1522.09
4577.06	374.85	--	3838.73	1518.18
4580.98	381.37	--	3839.17	1514.31
4584.9	339.39	--	3839.62	1510.49
4588.82	311.41	--	3840.07	1506.71
4592.73	409.43	--	3840.51	1502.97
4596.65	265.44	--	3840.96	1499.27
4600.56	149.46	--	3841.4	1495.61
4604.47	225.48	--	3841.85	1491.99
4608.37	261.5	--	3842.3	1488.41
4612.27	351.52	--	3842.74	1484.87
4616.18	288.04	--	3843.19	1481.37
4620.08	223.57	--	3843.64	1477.9
4623.97	255.08	--	3844.08	1474.48
4627.87	300.11	--	3844.53	1471.09
4631.76	343.13	--	3844.98	1467.73
4635.65	365.65	--	3845.42	1464.41
4639.54	257.17	--	3845.87	1461.13
4643.42	294.69	--	3846.31	1457.88
4647.31	155.71	--	3846.76	1454.66
4651.19	305.73	--	3847.21	1451.48
4655.07	271.24	--	3847.65	1448.33
4658.94	229.76	--	3848.1	1445.21
4662.82	413.28	--	3848.55	1442.13
4666.69	335.3	--	3848.99	1439.08
4670.56	261.82	--	3849.44	1436.06
4674.43	247.34	--	3849.89	1433.07
4678.29	245.36	--	3850.33	1430.11
4682.16	162.88	--	3850.78	1427.18
4686.02	186.41	--	3851.22	1424.28
4689.88	-9.57	--	3851.67	1421.41
4693.73	288.95	--	3852.12	1418.56
4697.59	200.47	--	3852.56	1415.75
4701.44	227.49	--	3853.01	1412.97
4705.29	194.01	--	3853.46	1410.21
4709.14	272.53	--	3853.9	1407.48
4712.98	164.55	--	3854.35	1404.78
4716.83	238.06	--	3854.8	1402.1
4720.67	266.58	--	3855.24	1399.45
4724.51	284.1	--	3855.69	1396.83
4728.34	320.12	--	3856.14	1394.23
4732.18	150.64	--	3856.58	1391.66
4736.01	230.66	--	3857.03	1389.11
4739.84	268.19	--	3857.47	1386.59
4743.67	285.71	--	3857.92	1384.09
4747.49	274.23	--	3858.37	1381.61
4751.31	220.25	--	3858.81	1379.16
4755.14	227.27	--	3859.26	1376.74
4758.96	250.29	--	3859.71	1374.33
4762.77	219.31	--	3860.15	1371.95
4766.59	133.32	--	3860.6	1369.59
4770.4	233.34	--	3861.05	1367.26
4774.21	375.36	--	3861.49	1364.94
4778.02	208.38	--	3861.94	1362.65
4781.82	292.4	--	3862.38	1360.38
4785.63	358.42	--	3862.83	1358.13
4789.43	240.94	--	3863.28	1355.9
4793.23	296.47	--	3863.72	1353.69
4797.02	183.49	--	3864.17	1351.5
4800.82	183.51	--	3864.62	1349.33
4804.61	272.03	--	3865.06	1347.19
4808.4	179.55	--	3865.51	1345.06
4812.19	282.57	--	3865.96	1342.95
4815.97	234.09	--	3866.4	1340.86
4819.76	122.61	--	3866.85	1338.79
4823.54	256.12	--	3867.29	1336.74
4827.32	140.14	--	3867.74	1334.7
4831.1	183.16	--	3868.19	1332.69
4834.87	116.68	--	3868.63	1330.69
4838.64	318.7	--	3869.08	1328.71
4842.41	165.72	--	3869.53	1326.75
4846.18	87.25	--	3869.97	1324.81
4849.95	103.27	--	3870.42	1322.88
4853.71	101.29	--	3870.87	1320.97
4857.48	301.81	--	3871.31	1319.08
4861.24	177.33	--	3871.76	1317.2
4864.99	111.85	--	3872.2	1315.34
4868.75	10.37	--	3872.65	1313.5
4872.5	164.39	--	3873.1	1311.67
4876.25	228.91	--	3873.54	1309.86
4880	208.92	--	3873.99	1308.06
4883.75	197.94	--	3874.44	1306.28
4887.5	142.96	--	3874.88	1304.52
4891.24	102.98	--	3875.33	1302.77
4894.98	155	--	3875.78	1301.03
4898.72	43.52	--	3876.22	1299.31
4902.45	214.05	--	3876.67	1297.61
4906.19	143.07	--	3877.12	1295.92
4909.92	252.09	--	3877.56	1294.24
4913.65	156.11	--	3878.01	1292.58
4917.38	188.13	--	3878.45	1290.93
4921.1	116.15	--	3878.9	1289.3
4924.83	152.17	--	3879.35	1287.67
4928.55	130.18	--	3879.79	1286.07
4932.27	155.21	--	3880.24	1284.47
4935.98	115.72	--	3880.69	1282.89
4939.7	56.24	--	3881.13	1281.32
4943.41	235.26	--	3881.58	1279.77
4947.12	179.28	--	3882.03	1278.23
4950.83	139.3	--	3882.47	1276.7
4954.54	214.32	--	3882.92	1275.18
4958.24	259.35	--	3883.36	1273.68
4961.94	131.87	--	3883.81	1272.19
4965.64	225.39	--	3884.26	1270.71
4969.34	62.41	--	3884.7	1269.24
4973.04	182.43	--	3885.15	1267.78
4976.73	407.95	--	3885.6	1266.34
4980.42	266.47	--	3886.04	1264.91
4984.11	214.99	--	3886.49	1263.48
4987.8	268.01	--	3886.94	1262.08
4991.49	174.52	--	3887.38	1260.68
4995.17	163.54	--	3887.83	1259.29
4998.85	101.56	--	3888.27	1257.91
5002.53	191.58	--	3888.72	1256.55
5006.21	128.1	--	3889.17	1255.19
5009.88	151.62	--	3889.61	1253.85
5013.55	183.65	--	3890.06	1252.52
5017.22	138.67	--	3890.51	1251.19
5020.89	212.69	--	3890.95	1249.88
5024.56	126.21	--	3891.4	1248.58
5028.22	166.73	--	3891.85	1247.29
5031.89	142.25	--	3892.29	1246
5035.55	206.27	--	3892.74	1244.73
5039.2	291.29	--	3893.19	1243.47
5042.86	248.81	--	3893.63	1242.22
5046.51	163.33	--	3894.08	1240.97
5050.17	87.84	--	3894.52	1239.74
5053.82	244.86	--	3894.97	1238.52
5057.46	191.38	--	3895.42	1237.3
5061.11	191.91	--	3895.86	1236.09
5064.75	88.43	--	3896.31	1234.9
5068.39	13.95	--	3896.76	1233.71
5072.03	111.47	--	3897.2	1232.53
5075.67	210.49	--	3897.65	1231.36
5079.31	154.51	--	3898.1	1230.2
5082.94	176.03	--	3898.54	1229.05
5086.57	138.55	--	3898.99	1227.91
5090.2	71.57	--	3899.43	1226.77
5093.83	92.59	--	3899.88	1225.64
5097.45	329.61	--	3900.33	1224.53
5101.08	245.13	--	3900.77	1223.42
5104.7	171.14	--	3901.22	1222.31
5108.32	315.16	--	3901.67	1221.22
5111.93	164.18	--	3902.11	1220.14
5115.55	47.7	--	3902.56	1219.06
5119.16	90.73	--	3903.01	1217.99
5122.77	82.25	--	3903.45	1216.93
5126.38	142.77	--	3903.9	1215.87
5129.99	226.29	--	3904.34	1214.83
5133.59	194.31	--	3904.79	1213.79
5137.19	114.33	--	3905.24	1212.75
5140.79	172.85	--	3905.68	1211.73
5144.39	158.87	--	3906.13	1210.71
5147.99	64.38	--	3906.58	1209.7
5151.58	170.4	--	3907.02	1208.7
5155.18	182.42	--	3907.47	1207.71
5158.77	137.94	--	3907.92	1206.72
5162.35	90.96	--	3908.36	1205.74
5165.94	249.48	--	3908.81	1204.76
5169.52	264.51	--	3909.26	1203.8
5173.11	234.03	--	3909.7	1202.84
5176.69	200.55	--	3910.15	1201.88
5180.26	164.07	--	3910.59	1200.94
5183.84	180.59	--	3911.04	1200
5187.42	212.11	--	3911.49	1199.06
5190.99	99.13	--	3911.93	1198.14
5194.56	422.65	--	3912.38	1197.21
5198.12	174.66	--	3912.83	1196.3
5201.69	81.19	--	3913.27	1195.39
5205.26	269.7	--	3913.72	1194.49
5208.82	172.22	--	3914.17	1193.59
5212.38	183.24	--	3914.61	1192.71
5215.94	85.76	--	3915.06	1191.82
5219.49	296.78	--	3915.5	1190.95
5223.05	236.81	--	3915.95	1190.07
5226.6	242.33	--	3916.4	1189.21
5230.15	122.85	--	3916.84	1188.35
5233.7	220.87	--	3917.29	1187.5
5237.24	308.89	--	3917.74	1186.65
5240.79	184.91	--	3918.18	1185.81
5244.33	267.93	--	3918.63	1184.97
5247.87	240.95	--	3919.08	1184.14
5251.41	180.47	--	3919.52	1183.31
5254.94	200.49	--	3919.97	1182.49
5258.48	362	--	3920.41	1181.68
5262.01	283.02	--	3920.86	1180.87
5265.54	337.54	--	3921.31	1180.07
5269.07	272.06	--	3921.75	1179.27
5272.59	265.59	--	3922.2	1178.48
5276.12	388.61	--	3922.65	1177.69
5279.64	339.13	--	3923.09	1176.91
5283.16	315.15	--	3923.54	1176.13
5286.68	450.17	--	3923.99	1175.36
5290.19	578.19	--	3924.43	1174.59
5293.71	482.21	--	3924.88	1173.83
5297.22	349.23	--	3925.32	1173.07
5300.73	422.25	--	3925.77	1172.32
5304.24	403.77	--	3926.22	1171.57
5307.74	375.78	--	3926.66	1170.83
5311.25	395.3	--	3927.11	1170.09
5314.75	373.32	--	3927.56	1169.36
5318.25	384.34	--	3928	1168.63
5321.75	404.86	--	3928.45	1167.91
5325.25	321.39	--	3928.9	1167.19
5328.74	384.91	--	3929.34	1166.47
5332.23	312.93	--	3929.79	1165.76
5335.72	426.45	--	3930.24	1165.06
5339.21	297.47	--	3930.68	1164.36
5342.7	500.49	--	3931.13	1163.66
5346.18	396.51	--	3931.57	1162.97
5349.67	491.03	--	3932.02	1162.28
5353.15	457.55	--	3932.47	1161.6
5356.63	506.57	--	3932.91	1160.92
5360.1	499.08	--	3933.36	1160.25
5363.58	478.1	--	3933.81	1159.58
5367.05	393.62	--	3934.25	1158.91
5370.52	426.14	--	3934.7	1158.25
5373.99	562.16	--	3935.15	1157.59
5377.46	422.69	--	3935.59	1156.94
5380.92	387.71	--	3936.04	1156.29
5384.39	583.73	--	3936.48	1155.64
5387.85	426.75	--	3936.93	1155
5391.31	374.77	--	3937.38	1154.36
5394.77	551.29	--	3937.82	1153.73
5398.22	560.81	--	3938.27	1153.1
5401.68	404.33	--	3938.72	1152.47
5405.13	532.85	--	3939.16	1151.85
5408.58	602.86	--	3939.61	1151.23
5412.02	599.39	--	3940.06	1150.62
5415.47	634.9	--	3940.5	1150
5418.92	647.92	--	3940.95	1149.4
5422.36	698.44	--	3941.39	1148.79
5425.8	659.97	--	3941.84	1148.19
5429.24	774.99	--	3942.29	1147.6
5432.67	699.51	--	3942.73	1147
5436.11	879.53	--	3943.18	1146.42
5439.54	881.05	--	3943.63	1145.83
5442.97	881.57	--	3944.07	1145.25
5446.4	992.09	--	3944.52	1144.67
5449.83	966.11	--	3944.97	1144.09
5453.25	1037.67	--	3945.41	1143.52
5456.67	1240.64	--	3945.86	1142.95
5460.09	1242.21	--	3946.31	1142.39
5463.51	1369.18	--	3946.75	1141.83
5466.93	1601.25	--	3947.2	1141.27
5470.35	1805.72	--	3947.64	1140.71
5473.76	2072.79	--	3948.09	1140.16
5477.17	2328.77	--	3948.54	1139.61
5480.58	2725.84	--	3948.98	1139.07
5483.99	3071.81	--	3949.43	1138.52
5487.4	3623.88	--	3949.88	1137.98
5490.8	4062.85	--	3950.32	1137.45
5494.2	4762.32	--	3950.77	1136.92
5497.6	5107.89	--	3951.22	1136.39
5501	5458.86	--	3951.66	1135.86
5504.4	5893.93	--	3952.11	1135.34
5507.79	5693.9	--	3952.55	1134.82
5511.18	5662.97	--	3953	1134.3
5514.57	5158.94	--	3953.45	1133.78
5517.96	4895.01	--	3953.89	1133.27
5521.35	4264.48	--	3954.34	1132.76
5524.74	3766.56	--	3954.79	1132.26
5528.12	3260.03	--	3955.23	1131.75
5531.5	2944.1	--	3955.68	1131.25
5534.88	2493.57	--	3956.13	1130.76
5538.26	2347.14	--	3956.57	1130.26
5541.63	1935.61	--	3957.02	1129.77
5545.01	1643.18	--	3957.46	1129.28
5548.38	1717.15	--	3957.91	1128.79
5551.75	1557.72	--	3958.36	1128.31
5555.12	1391.69	--	3958.8	1127.83
5558.48	1281.76	--	3959.25	1127.35
5561.85	1235.73	--	3959.7	1126.88
5565.21	1217.8	--	3960.14	1126.4
5568.57	1214.3	--	3960.59	1125.93
5571.93	1116.83	--	3961.04	1125.47
5575.29	1074.85	--	3961.48	1125
5578.64	1037.37	--	3961.93	1124.54
5582	917.39	--	3962.38	1124.08
5585.35	964.91	--	3962.82	1123.62
5588.7	972.93	--	3963.27	1123.17
5592.05	929.45	--	3963.71	1122.72
5595.39	716.47	--	3964.16	1122.27
5598.74	815.47	--	3964.61	1121.82
5602.08	638.3	--	3965.05	1121.37
5605.42	658.28	--	3965.5	1120.93
5608.76	811.08	--	3965.95	1120.49
5612.09	603.94	--	3966.39	1120.05
5615.43	570.25	--	3966.84	1119.62
5618.76	680.11	--	3967.29	1119.19
5622.09	706.73	--	3967.73	1118.75
5625.42	553.32	--	3968.18	1118.33
5628.75	554.51	--	3968.62	1117.9
5632.08	602.04	--	3969.07	1117.48
5635.4	445.47	--	3969.52	1117.06
5638.72	459.74	--	3969.96	1116.64
5642.04	563.35	--	3970.41	1116.22
5645.36	511.28	--	5488.42	497.123
5648.68	556.57	--	5489.3	500.423
5651.99	448.48	--	5490.18	503.795
5655.3	454.35	--	5491.07	507.242
5658.62	433.01	--	5491.95	510.766
5661.92	514.94	--	5492.83	514.369
5665.23	406.27	--	5493.71	518.053
5668.54	446.64	--	5494.59	521.822
5671.84	369.73	--	5495.47	525.677
5675.14	492.98	--	5496.36	529.621
5678.44	398	--	5497.24	533.657
5681.74	347.01	--	5498.12	537.788
5685.04	356.2	--	5499	542.016
5688.33	377.06	--	5499.88	546.345
5691.63	258.82	--	5500.76	550.777
5694.92	342.59	--	5501.65	555.317
5698.21	252.76	--	5502.53	559.967
5701.5	393.49	--	5503.41	564.731
5704.78	337.95	--	5504.29	569.613
5708.06	296.83	--	5505.17	574.616
5711.35	293.63	--	5506.05	579.745
5714.63	280.59	--	5506.94	585.004
5717.9	371.28	--	5507.82	590.396
5721.18	232.71	--	5508.7	595.927
5724.46	318.61	--	5509.58	601.601
5727.73	227.75	--	5510.46	607.423
5731	266.68	--	5511.34	613.398
5734.27	258.44	--	5512.22	619.532
5737.54	248.09	--	5513.11	625.829
5740.8	205.44	--	5513.99	632.296
5744.07	220.2	--	5514.87	638.939
5747.33	295.21	--	5515.75	645.763
5750.59	235.23	--	5516.63	652.776
5753.85	245.6	--	5517.51	659.983
5757.11	226.68	--	5518.4	667.393
5760.36	305.81	--	5519.28	675.013
5763.61	222.63	--	5520.16	682.85
5766.87	164.11	--	5521.04	690.913
5770.12	243.06	--	5521.92	699.21
5773.36	264.92	--	5522.8	707.75
5776.61	332.54	--	5523.69	716.541
5779.85	270.64	--	5524.57	725.595
5783.1	273.12	--	5525.45	734.921
5786.34	320.69	--	5526.33	744.529
5789.58	262.79	--	5527.21	754.431
5792.81	289.45	--	5528.09	764.639
5796.05	246.18	--	5528.98	775.164
5799.28	277.2	--	5529.86	786.02
5802.51	220.04	--	5530.74	797.219
5805.75	291.97	--	5531.62	808.777
5808.97	259.54	--	5532.5	820.708
5812.2	259.73	--	5533.38	833.026
5815.42	245.21	--	5534.27	845.75
5818.65	238.84	--	5535.15	858.895
5821.87	223.68	--	5536.03	872.48
5825.09	211.32	--	5536.91	886.524
5828.31	162.82	--	5537.79	901.046
5831.52	171.66	--	5538.67	916.068
5834.74	214.01	--	5539.55	931.611
5837.95	231.13	--	5540.44	947.699
5841.16	213.09	--	5541.32	964.355
5844.37	196.84	--	5542.2	981.606
5847.58	197.79	--	5543.08	999.479
5850.78	293.85	--	5543.96	1018
5853.99	188.78	--	5544.84	1037.2
5857.19	203.83	--	5545.73	1057.12
5860.39	149.26	--	5546.61	1077.77
5863.59	114.98	--	5547.49	1099.21
5866.79	206.35	--	5548.37	1121.46
5869.98	158.44	--	5549.25	1144.57
5873.17	95.27	--	5550.13	1168.58
5876.37	155.9	--	5551.02	1193.52
5879.56	232.66	--	5551.9	1219.45
5882.74	194.7	--	5552.78	1246.41
5885.93	157.98	--	5553.66	1274.45
5889.12	182.97	--	5554.54	1303.63
5892.3	162.29	--	5555.42	1334.01
5895.48	151.66	--	5556.31	1365.63
5898.66	154.24	--	5557.19	1398.57
5901.84	197.69	--	5558.07	1432.89
5905.01	93.98	--	5558.95	1468.65
5908.19	179.8	--	5559.83	1505.94
5911.36	244.67	--	5560.71	1544.82
5914.53	189.6	--	5561.6	1585.38
5917.7	164.62	--	5562.48	1627.7
5920.87	136.66	--	5563.36	1671.86
5924.03	154.98	--	5564.24	1717.97
5926.46	205.34	--	5565.12	1766.1
5929.63	91.19	--	5566	1816.37
5932.79	143.25	--	5566.89	1868.88
5935.95	83.3	--	5567.77	1923.73
5939.11	42.85	--	5568.65	1981.03
5942.27	72.4	--	5569.53	2040.89
5945.42	-32.55	--	5570.41	2103.44
5948.57	148.51	--	5571.29	2168.79
5951.73	117.56	--	5572.17	2237.05
5954.88	150.61	--	5573.06	2308.35
5958.03	113.66	--	5573.94	2382.81
5961.17	125.21	--	5574.82	2460.53
5964.32	186.26	--	5575.7	2541.64
5967.47	148.81	--	5576.58	2626.24
5970.61	117.37	--	5577.46	2714.41
5973.75	166.42	--	5578.35	2806.26
5976.89	173.47	--	5579.23	2901.85
5980.03	64.52	--	5580.11	3001.21
5983.16	94.57	--	5580.99	3104.39
5986.3	187.62	--	5581.87	3211.38
5989.43	191.17	--	5582.75	3322.14
5992.56	138.22	--	5583.64	3436.57
5995.69	121.78	--	5584.52	3554.57
5998.82	99.83	--	5585.4	3675.93
6001.95	133.38	--	5586.28	3800.4
6005.08	206.93	--	5587.16	3927.67
6008.2	183.98	--	5588.04	4057.31
6011.32	139.03	--	5588.93	4188.84
6014.44	227.58	--	5589.81	4321.66
6017.56	112.14	--	5590.69	4455.07
6020.68	89.19	--	5591.57	4588.29
6023.8	172.24	--	5592.45	4720.39
6026.91	108.79	--	5593.33	4850.38
6030.02	200.34	--	5594.22	4977.15
6033.14	189.39	--	5595.1	5099.5
6036.25	90.44	--	5595.98	5216.19
6039.35	78.5	--	5596.86	5325.9
6042.46	132.55	--	5597.74	5427.33
6045.57	110.1	--	5598.62	5519.16
6048.67	180.65	--	5599.51	5600.15
6051.77	187.2	--	5600.39	5669.14
6054.87	-1.25	--	5601.27	5725.08
6057.97	286.3	--	5602.15	5767.12
6061.07	98.85	--	5603.03	5794.57
6064.17	67.41	--	5603.91	5807
6067.26	203.96	--	5604.79	5804.2
6070.35	116.51	--	5605.68	5786.22
6073.45	113.06	--	5606.56	5753.35
6076.54	125.11	--	5607.44	5706.12
6079.63	118.16	--	5608.32	5645.28
6082.71	45.21	--	5609.2	5571.76
6085.8	121.27	--	5610.08	5486.65
6088.88	87.82	--	5610.97	5391.15
6091.96	45.37	--	5611.85	5286.53
6095.04	200.92	--	5612.73	5174.1
6098.12	-29.03	--	5613.61	5055.18
6101.2	88.02	--	5614.49	4931.07
6104.28	198.57	--	5615.37	4802.99
6107.35	13.63	--	5616.26	4672.1
6110.42	147.68	--	5617.14	4539.47
6113.5	124.23	--	5618.02	4406.09
6116.57	126.28	--	5618.9	4272.8
6119.63	105.33	--	5619.78	4140.38
6122.7	172.88	--	5620.66	4009.48
6125.77	74.93	--	5621.55	3880.66
6128.83	62.49	--	5622.43	3754.38
6131.89	35.54	--	5623.31	3631.01
6134.95	125.09	--	5624.19	3510.86
6138.01	61.14	--	5625.07	3394.15
6141.07	97.69	--	5625.95	3281.05
6144.13	167.74	--	5626.84	3171.67
6147.18	101.79	--	5627.72	3066.08
6150.24	25.84	--	5628.6	2964.3
6153.29	151.4	--	5629.48	2866.33
6156.34	130.95	--	5630.36	2772.12
6159.39	78.5	--	5631.24	2681.63
6162.43	105.05	--	5632.12	2594.78
6165.48	112.1	--	5633.01	2511.47
6168.52	101.65	--	5633.89	2431.62
6171.57	151.2	--	5634.77	2355.1
6174.61	173.76	--	5635.65	2281.82
6177.65	137.81	--	5636.53	2211.65
6180.69	107.36	--	5637.41	2144.47
6183.72	23.41	--	5638.3	2080.16
6186.76	154.46	--	5639.18	2018.62
6189.79	56.51	--	5640.06	1959.7
6192.82	113.56	--	5640.94	1903.32
6195.85	149.62	--	5641.82	1849.34
6198.88	97.67	--	5642.7	1797.67
6201.91	18.72	--	5643.59	1748.19
6204.94	96.77	--	5644.47	1700.81
6207.96	101.32	--	5645.35	1655.43
6210.98	141.87	--	5646.23	1611.96
6214	60.92	--	5647.11	1570.29
6217.03	53.98	--	5647.99	1530.36
6220.04	51.53	--	5648.88	1492.07
6223.06	123.08	--	5649.76	1455.35
6226.08	119.63	--	5650.64	1420.13
6229.09	117.18	--	5651.52	1386.32
6232.1	67.73	--	5652.4	1353.88
6235.11	169.28	--	5653.28	1322.72
6238.12	124.84	--	5654.17	1292.79
6241.13	122.39	--	5655.05	1264.03
6244.14	66.44	--	5655.93	1236.39
6247.14	31.49	--	5656.81	1209.82
6250.15	-31.96	--	5657.69	1184.25
6253.15	25.09	--	5658.57	1159.66
6256.15	126.64	--	5659.46	1135.99
6259.15	85.69	--	5660.34	1113.2
6262.15	141.75	--	5661.22	1091.25
6265.15	52.3	--	5662.1	1070.1
6268.14	8.35	--	5662.98	1049.72
6271.13	108.9	--	5663.86	1030.07
6274.12	-7.55	--	5664.74	1011.13
6277.12	125.5	--	5665.63	992.845
6280.1	99.55	--	5666.51	975.204
6283.09	97.61	--	5667.39	958.174
6286.08	70.67	--	5668.27	941.729
6289.06	98.71	--	5669.15	925.844
6292.04	140.76	--	5670.03	910.495
6295.03	50.32	--	5670.92	895.659
6298.01	106.86	--	5671.8	881.315
6300.99	127.41	--	5672.68	867.442
6303.96	105.48	--	5673.56	854.02
6306.94	27.03	--	5674.44	841.032
6309.91	6.58	--	5675.32	828.459
6312.89	203.12	--	5676.21	816.285
6315.86	163.18	--	5677.09	804.493
6318.83	55.72	--	5677.97	793.068
6321.79	47.28	--	5678.85	781.996
6324.76	65.34	--	5679.73	771.263
6327.73	31.89	--	5680.61	760.856
6330.69	161.44	--	5681.5	750.762
6333.65	99.99	--	5682.38	740.969
6336.61	107.04	--	5683.26	731.466
6339.57	108.09	--	5684.14	722.241
6342.53	61.14	--	5685.02	713.285
6345.49	9.19	--	5685.9	704.587
6348.44	21.75	--	5686.79	696.137
6351.4	10.8	--	5687.67	687.927
6354.35	135.35	--	5688.55	679.948
6357.3	167.4	--	5689.43	672.192
6360.25	170.95	--	5690.31	664.65
6363.2	109	--	5691.19	657.315
6366.15	-21.45	--	5692.07	650.179
6369.09	101.11	--	5692.96	643.237
6372.03	122.66	--	5693.84	636.48
6374.98	38.71	--	5694.72	629.903
6377.92	36.76	--	5695.6	623.499
6380.86	154.81	--	5696.48	617.262
6383.79	6.86	--	5697.36	611.187
6386.73	134.41	--	5698.25	605.269
6389.66	143.97	--	5699.13	599.502
6392.6	180.52	--	5700.01	593.881
6395.53	81.57	--	5700.89	588.401
6398.46	74.12	--	5701.77	583.059
6401.39	73.17	--	5702.65	577.848
6404.32	103.72	--	5703.54	572.766
6407.24	38.77	--	5704.42	567.807
6410.17	73.32	--	5705.3	562.969
6413.09	110.88	--	5706.18	558.247
6416.01	111.93	--	5707.06	553.638
6418.94	111.48	--	5707.94	549.138
6421.85	162.03	--	5708.83	544.744
6424.77	-18.42	--	5709.71	540.453
6427.69	102.63	--	5710.59	536.26
6430.6	84.68	--	5711.47	532.165
6433.52	80.24	--	5712.35	528.163
6436.43	128.79	--	5713.23	524.252
6439.34	64.84	--	5714.12	520.429
6442.25	140.39	--	5715	516.691
6445.16	51.44	--	5715.88	513.037
6448.06	63.49	--	5716.76	509.463
6450.97	113.54	--	5717.64	505.968
6453.87	77.1	--	5718.52	502.549
6456.77	102.15	--	5719.41	499.203
6459.67	110.2	--	5720.29	495.93
6462.57	78.25	--	5721.17	492.726
6465.47	1.8	--	5722.05	489.59
6468.37	101.35	--	5722.93	486.52
6471.26	147.4	--	5723.81	483.515
6474.16	97.46	--	5724.69	480.571
6477.05	17.51	--	5725.58	477.689
6479.94	34.56	--	5726.46	474.866
6482.83	110.61	--	5727.34	472.1
6485.71	-9.84	--	5728.22	469.39
6488.6	151.71	--	5729.1	466.735
6491.49	117.26	--	5729.98	464.133
6494.37	24.81	--	5730.87	461.582
6497.25	122.37	--	5731.75	459.082
6500.13	50.42	--	5732.63	456.631
6503.01	136.47	--	5733.51	454.227
6505.89	-55.98	--	5734.39	451.87
6508.77	47.07	--	5735.27	449.559
6511.64	139.12	--	5736.16	447.292
6514.52	138.17	--	5737.04	445.068
6517.39	-26.77	--	5737.92	442.886
6520.26	33.28	--	5738.8	440.745
6523.13	76.33	--	5739.68	438.644
6526	-82.12	--	5740.56	436.582
6528.86	72.43	--	5741.45	434.558
6531.73	34.48	--	5742.33	432.571
6534.59	107.03	--	5743.21	430.62
6537.46	12.09	--	5744.09	428.705
6540.32	50.14	--	5744.97	426.825
6543.18	62.69	--	5745.85	424.978
6546.04	17.24	--	5746.74	423.164
6548.89	106.29	--	5747.62	421.382
6551.75	108.34	--	5748.5	419.631
6554.6	74.89	--	5749.38	417.912
6557.45	-0.06	--	5750.26	416.222
6560.31	23.5	--	5751.14	414.562
6563.16	102.05	--	5752.03	412.93
6566	73.1	--	5752.91	411.326
6568.85	34.65	--	5753.79	409.749
6571.7	20.2	--	5754.67	408.2
6574.54	46.25	--	5755.55	406.676
6577.39	66.3	--	5756.43	405.178
6580.23	2.36	--	5757.31	403.705
6583.07	144.91	--	5758.2	402.256
6585.91	73.96	--	5759.08	400.831
6588.74	-41.49	--	5759.96	399.43
6591.58	35.56	--	5760.84	398.052
6594.42	-4.39	--	5761.72	396.695
6597.25	-79.34	--	5762.6	395.361
6600.08	103.22	--	5763.49	394.049
6602.91	128.77	--	5764.37	392.757
6605.74	90.82	--	5765.25	391.486
6608.57	51.87	--	5766.13	390.235
6611.39	67.42	--	5767.01	389.003
6614.22	30.47	--	5767.89	387.791
6617.04	126.52	--	5768.78	386.598
6619.87	37.58	--	5769.66	385.423
6622.69	75.13	--	5770.54	384.267
6625.51	86.68	--	5771.42	383.128
6628.32	45.23	--	5772.3	382.007
6631.14	7.78	--	5773.18	380.903
6633.96	-55.67	--	5774.07	379.815
6636.77	30.38	--	5774.95	378.744
6639.58	17.94	--	5775.83	377.689
6642.4	6.99	--	5776.71	376.649
6645.21	44.54	--	5777.59	375.625
6648.02	12.59	--	5778.47	374.616
6650.82	88.64	--	5779.36	373.622
6653.63	137.69	--	5780.24	372.643
6656.43	50.74	--	5781.12	371.678
6659.24	-45.71	--	5782	370.726
6662.04	77.35	--	5782.88	369.789
6664.84	72.9	--	5783.76	368.865
6667.64	113.95	--	5784.64	367.954
6670.44	83	--	5785.53	367.056
6673.23	-17.95	--	5786.41	366.171
6676.03	98.1	--	5787.29	365.298
6678.82	98.15	--	5788.17	364.437
6681.61	26.21	--	5789.05	363.589
6684.41	98.76	--	5789.93	362.752
6687.19	-31.19	--	5790.82	361.927
6689.98	69.86	--	5791.7	361.113
6692.77	88.41	--	5792.58	360.311
6695.56	61.46	--	5793.46	359.519
6698.34	-47.99	--	5794.34	358.738
6701.12	97.57	--	5795.22	357.968
6703.9	68.12	--	5796.11	357.208
6706.68	38.17	--	5796.99	356.458
6709.46	-57.28	--	5797.87	355.719
6712.24	38.27	--	5798.75	354.989
6715.02	34.32	--	5799.63	354.269
6717.79	-60.63	--	5800.51	353.558
6720.57	104.42	--	5801.4	352.856
6723.34	-22.52	--	5802.28	352.164
6726.11	81.03	--	5803.16	351.481
6728.88	82.08	--	5804.04	350.807
6731.65	-16.37	--	5804.92	350.141
6734.41	73.18	--	5805.8	349.484
6737.18	51.73	--	5806.69	348.835
6739.94	7.78	--	5807.57	348.195
6742.71	212.34	--	5808.45	347.563
6745.47	58.39	--	5809.33	346.938
6748.23	29.44	--	5810.21	346.322
6750.99	22.49	--	5811.09	345.713
6753.75	-36.96	--	5811.98	345.112
6756.5	73.09	--	5812.86	344.518
6759.26	24.64	--	5813.74	343.932
6762.01	122.7	--	5814.62	343.353
6764.76	38.25	--	5815.5	342.781
6767.51	-17.2	--	5816.38	342.216
6770.26	62.35	--	5817.26	341.658
6773.01	44.9	--	5818.15	341.107
6775.76	1.45	--	5819.03	340.562
6778.5	40	--	5819.91	340.024
6781.25	47.56	--	5820.79	339.492
6783.99	116.61	--	5821.67	338.967
6786.73	72.16	--	5822.55	338.448
6789.47	-7.79	--	5823.44	337.935
6792.21	84.76	--	5824.32	337.428
6794.95	55.31	--	7314.49	6720.41
6797.68	49.36	--	7314.77	6721.43
6800.42	18.92	--	7315.04	6722.46
6803.15	119.97	--	7315.32	6723.49
6805.89	53.52	--	7315.6	6724.52
6808.62	39.07	--	7315.87	6725.57
6811.35	-5.88	--	7316.15	6726.62
6814.07	54.67	--	7316.43	6727.67
6816.8	62.72	--	7316.7	6728.73
6819.53	134.27	--	7316.98	6729.79
6822.25	75.83	--	7316.98	6729.8
6824.98	-18.12	--	7317.26	6730.87
6827.7	37.43	--	7317.53	6731.94
6830.42	52.98	--	7317.81	6733.02
6833.14	74.03	--	7318.09	6734.11
6835.85	32.08	--	7318.36	6735.21
6838.57	75.13	--	7318.64	6736.31
6841.29	-21.31	--	7318.92	6737.41
6844	-29.26	--	7319.19	6738.53
6846.71	72.79	--	7319.46	6739.61
6849.42	86.34	--	7319.47	6739.65
6852.13	17.89	--	7319.75	6740.77
6854.84	16.94	--	7320.02	6741.9
6857.55	-5.51	--	7320.3	6743.04
6860.26	46.04	--	7320.58	6744.18
6862.96	-5.4	--	7320.85	6745.33
6865.67	-4.35	--	7321.13	6746.49
6868.37	68.2	--	7321.41	6747.65
6871.07	57.75	--	7321.68	6748.82
6873.77	9.3	--	7321.95	6749.95
6876.47	12.85	--	7321.96	6749.99
6879.16	-74.09	--	7322.24	6751.17
6881.86	38.46	--	7322.51	6752.36
6884.55	31.51	--	7322.79	6753.55
6887.25	94.56	--	7323.07	6754.76
6889.94	43.11	--	7323.34	6755.96
6892.63	80.67	--	7323.62	6757.18
6895.32	54.72	--	7323.89	6758.4
6898.01	68.77	--	7324.17	6759.63
6900.69	68.83	--	7324.44	6760.83
6903.38	58.37	--	7324.45	6760.86
6906.06	52.42	--	7324.72	6762.1
6908.75	90.48	--	7325	6763.35
6911.43	44.53	--	7325.28	6764.61
6914.11	6.58	--	7325.55	6765.87
6916.79	-16.37	--	7325.83	6767.14
6919.47	42.69	--	7326.11	6768.42
6922.14	79.24	--	7326.38	6769.7
6924.82	64.79	--	7326.66	6771
6927.49	83.84	--	7326.92	6772.21
6930.16	100.39	--	7326.94	6772.3
6932.83	95.94	--	7327.21	6773.6
6935.51	31.49	--	7327.49	6774.92
6938.17	31.55	--	7327.77	6776.24
6940.84	-50.9	--	7328.04	6777.57
6943.51	78.65	--	7328.32	6778.9
6946.17	48.2	--	7328.6	6780.25
6948.84	-40.25	--	7328.87	6781.6
6951.5	86.8	--	7329.15	6782.96
6954.16	98.35	--	7329.4	6784.19
6956.82	1.9	--	7329.43	6784.33
6959.48	14.46	--	7329.7	6785.7
6962.14	52.51	--	7329.98	6787.09
6964.79	60.06	--	7330.26	6788.48
6967.45	29.11	--	7330.53	6789.88
6970.1	9.66	--	7330.81	6791.29
6972.75	74.21	--	7331.09	6792.7
6975.4	52.26	--	7331.36	6794.13
6978.05	46.82	--	7331.64	6795.56
6980.7	-34.13	--	7331.88	6796.81
6983.35	51.92	--	7331.92	6797
6985.99	77.97	--	7332.19	6798.45
6988.64	-4.98	--	7332.47	6799.91
6991.28	22.57	--	7332.75	6801.38
6993.92	102.62	--	7333.02	6802.85
6996.56	99.68	--	7333.3	6804.33
6999.2	-5.77	--	7333.58	6805.83
7001.84	60.28	--	7333.85	6807.33
7004.48	-19.67	--	7334.13	6808.84
7007.12	104.88	--	7334.37	6810.16
7009.75	35.93	--	7334.41	6810.36
7012.38	18.98	--	7334.68	6811.89
7015.02	-4.97	--	7334.96	6813.42
7017.65	19.59	--	7335.24	6814.97
7020.28	66.14	--	7335.51	6816.52
7022.9	16.19	--	7335.79	6818.09
7025.53	62.74	--	7336.07	6819.66
7028.16	10.29	--	7336.34	6821.25
7030.78	39.34	--	7336.62	6822.84
7033.4	35.89	--	7336.84	6824.12
7036.03	79.95	--	7336.9	6824.44
7038.65	-44	--	7337.17	6826.06
7041.27	20.55	--	7337.45	6827.68
7043.88	97.1	--	7337.73	6829.31
7046.5	23.15	--	7338	6830.95
7049.12	91.7	--	7338.28	6832.6
7051.73	104.75	--	7338.56	6834.27
7054.35	2.81	--	7338.83	6835.94
7056.96	102.36	--	7339.11	6837.62
7059.57	62.41	--	7339.32	6838.91
7062.18	82.46	--	7339.39	6839.31
7064.79	96.01	--	7339.66	6841.02
7067.39	11.56	--	7339.94	6842.73
7070	-0.89	--	7340.22	6844.45
7072.6	80.67	--	7340.49	6846.19
7075.21	66.22	--	7340.77	6847.93
7077.81	30.77	--	7341.05	6849.69
7080.41	-20.18	--	7341.32	6851.45
7083.01	16.37	--	7341.6	6853.23
7085.61	105.92	--	7341.8	6854.53
7088.2	5.97	--	7341.88	6855.02
7090.8	48.02	--	7342.15	6856.82
7093.4	-23.92	--	7342.43	6858.63
7095.99	-11.37	--	7342.7	6860.45
7098.58	49.18	--	7342.98	6862.28
7101.17	86.73	--	7343.26	6864.13
7103.76	81.28	--	7343.53	6865.98
7106.35	-9.67	--	7343.81	6867.85
7108.94	112.89	--	7344.09	6869.73
7111.52	124.44	--	7344.28	6871.04
7114.11	46.49	--	7344.36	6871.62
7116.69	77.04	--	7344.64	6873.53
7119.27	24.59	--	7344.92	6875.44
7121.85	129.64	--	7345.19	6877.37
7124.44	78.69	6573.8	7345.47	6879.31
7127.01	105.74	7114.8	7345.75	6881.26
7129.59	79.3	6586	7346.02	6883.22
7132.17	-27.15	4457	7346.3	6885.2
7134.74	35.9	5718	7346.58	6887.19
7137.32	7.95	5159	7346.75	6888.44
7139.89	74	6480	7346.85	6889.19
7142.46	37.55	5751	7347.13	6891.2
7145.03	35.1	5702	7347.41	6893.23
7147.6	36.16	5723.2	7347.68	6895.27
7150.17	12.21	5244.2	7347.96	6897.33
7152.73	189.26	8785.2	7348.24	6899.39
7155.3	165.31	8306.2	7348.51	6901.47
7157.86	73.36	6467.2	7348.79	6903.56
7160.43	86.91	6738.2	7349.07	6905.67
7162.99	106.46	7129.2	7349.22	6906.84
7165.55	105.52	7110.4	7349.34	6907.79
7168.11	141.57	7831.4	7349.62	6909.92
7170.66	82.62	6652.4	7349.9	6912.07
7173.22	23.17	5463.4	7350.17	6914.23
7175.78	69.72	6394.4	7350.45	6916.41
7178.33	77.77	6555.4	7350.73	6918.6
7180.88	98.32	6966.4	7351	6920.8
7183.44	-7.13	4857.4	7351.28	6923.02
7185.99	60.43	6208.6	7351.56	6925.25
7188.54	79.98	6599.6	7351.7	6926.42
7191.08	85.03	6700.6	7351.83	6927.5
7193.63	181.08	8621.6	7352.11	6929.76
7196.18	151.63	8032.6	7352.39	6932.04
7198.72	149.18	7983.6	7352.66	6934.33
7201.27	179.73	8594.6	7352.94	6936.64
7203.81	-13.21	4735.8	7353.22	6938.96
7206.35	72.84	6456.8	7353.49	6941.3
7208.89	13.89	5277.8	7353.77	6943.65
7211.43	117.94	7358.8	7354.05	6946.02
7213.97	94.99	6899.8	7354.17	6947.09
7216.5	131.04	7620.8	7354.32	6948.41
7219.04	118.09	7361.8	7354.6	6950.81
7221.57	85.65	6713	7354.88	6953.22
7224.1	179.2	8584	7355.15	6955.65
7226.63	105.25	7105	7355.43	6958.1
7229.17	200.3	9006	7355.71	6960.57
7231.69	187.35	8747	7355.98	6963.05
7234.22	274.4	10488	7356.26	6965.55
7236.75	147.95	7959	7356.54	6968.06
7239.27	210.51	9210.2	7356.64	6969.01
7241.8	230.56	9611.2	7356.81	6970.59
7244.32	233.61	9672.2	7357.09	6973.14
7246.84	215.66	9313.2	7357.37	6975.71
7249.36	218.71	9374.2	7357.64	6978.29
7251.88	309.26	11185.2	7357.92	6980.89
7254.4	249.31	9986.2	7358.2	6983.51
7256.92	272.37	10447.4	7358.47	6986.15
7259.44	209.42	9188.4	7358.75	6988.8
7261.95	226.47	9529.4	7359.03	6991.47
7264.46	281.52	10630.4	7359.11	6992.3
7266.98	141.07	7821.4	7359.3	6994.16
7269.49	249.62	9992.4	7359.58	6996.87
7272	246.67	9933.4	7359.86	6999.6
7274.51	88.72	6774.4	7360.13	7002.34
7277.01	240.28	9805.6	7360.41	7005.11
7279.52	127.33	7546.6	7360.68	7007.89
7282.03	136.38	7727.6	7360.96	7010.7
7284.53	156.93	8138.6	7361.24	7013.52
7287.03	104.48	7089.6	7361.51	7016.36
7289.53	304.03	11080.6	7361.58	7017.03
7292.03	284.08	10681.6	7361.79	7019.22
7294.53	145.14	7902.8	7362.07	7022.1
7297.03	242.69	9853.8	7362.34	7025
7299.53	118.24	7364.8	7362.62	7027.92
7302.02	160.79	8215.8	7362.9	7030.86
7304.52	310.84	11216.8	7363.17	7033.83
7307.01	58.39	6167.8	7363.45	7036.81
7309.51	257.44	10148.8	7363.73	7039.81
7312	111	7220	7364	7042.84
7314.49	246.55	9931	7364.04	7043.23
7316.98	78.1	6562	7364.28	7045.88
7319.46	132.15	7643	7364.56	7048.95
7321.95	226.17	9523.4	7364.83	7052.04
7324.44	80.3	6606	7365.11	7055.15
7326.92	145.8	7916	7365.39	7058.28
7329.4	283.4	10668	7365.66	7061.43
7331.88	99.4	6988	7365.94	7064.61
7334.37	38	5760	7366.22	7067.8
7336.84	54	6080	7366.49	7071.03
7339.32	56.6	6132	7366.51	7071.21
7341.8	157.1	8142	7366.77	7074.27
7344.28	69.7	6394	7367.05	7077.54
7346.75	20.2	5404	7367.32	7080.83
7349.22	167.3	8346	7367.6	7084.14
7351.7	86.8	6736	7367.88	7087.48
7354.17	152.4	8048	7368.15	7090.84
7356.64	44.5	5890	7368.43	7094.22
7359.11	80	6600	7368.71	7097.63
7361.58	99.6	6992	7368.97	7100.89
7364.04	331.1	11622	7368.98	7101.06
7366.51	96.2	6924	7369.26	7104.52
7368.97	4.7	5094	7369.54	7108
7371.44	47.8	5956	7369.81	7111.51
7373.9	140.3	7806	7370.09	7115.04
7376.36	207.9	9158	7370.37	7118.6
7378.82	159.9	8198	7370.64	7122.18
7381.28	92	6840	7370.92	7125.79
7383.73	182	8640	7371.2	7129.43
7386.19	-10.4	4792	7371.44	7132.65
7388.65	130.6	7612	7371.47	7133.09
7391.1	133.7	7674	7371.75	7136.78
7393.55	222.7	9454	7372.03	7140.5
7396	56.3	6126	7372.3	7144.24
7398.45	117.3	7346	7372.58	7148.01
7400.9	39.4	5788	7372.86	7151.8
7403.35	128.9	7578	7373.13	7155.63
7405.8	185.5	8710	7373.41	7159.48
7408.24	186.5	8730	7373.69	7163.36
7410.69	157.6	8152	7373.9	7166.38
7413.13	194.1	--	7373.96	7167.27
7415.58	146.2	--	7374.24	7171.21
7418.02	62.7	--	7374.52	7175.17
7420.46	273.3	--	7374.79	7179.17
7422.9	156.8	--	7375.07	7183.19
7425.33	88.9	--	7375.35	7187.25
7427.77	153.4	--	7375.62	7191.33
7430.21	386	--	7375.9	7195.45
7432.64	172	--	7376.18	7199.59
7435.07	201.6	--	7376.36	7202.37
7437.51	182.1	--	7376.45	7203.77
7439.94	222.2	--	7376.73	7207.97
7442.37	181.2	--	7377.01	7212.21
7444.8	172.3	--	7377.28	7216.48
7447.22	308.9	--	7377.56	7220.78
7449.65	157.9	--	7377.84	7225.11
7452.08	115	--	7378.11	7229.47
7454.5	164.5	--	7378.39	7233.87
7456.92	129.1	--	7378.67	7238.3
7459.35	234.6	--	7378.82	7240.79
7461.77	266.7	--	7378.94	7242.76
7464.19	312.2	--	7379.22	7247.26
7466.61	326.3	--	7379.49	7251.78
7469.02	255.8	--	7379.77	7256.35
7471.44	179.4	--	7380.05	7260.94
7473.85	275.4	--	7380.32	7265.57
7476.27	275	--	7380.6	7270.24
7478.68	289.5	--	7380.88	7274.94
7481.09	238.1	--	7381.15	7279.68
7483.5	299.1	--	7381.28	7281.83
7485.91	94.7	--	7381.43	7284.45
7488.32	216.7	--	7381.71	7289.25
7490.73	101.8	--	7381.98	7294.1
7493.14	278.3	--	7382.26	7298.98
7495.54	294.4	--	7382.54	7303.89
7497.94	288.4	--	7382.81	7308.85
7500.35	320	--	7383.09	7313.84
7502.75	215	--	7383.37	7318.86
7505.15	46.6	--	7383.64	7323.93
7507.55	271.6	--	7383.73	7325.51
7509.95	205.7	--	7383.92	7329.03
7512.34	375.7	--	7384.2	7334.18
7514.74	153.8	--	7384.47	7339.36
7517.14	184.8	--	7384.75	7344.58
7519.53	233.4	--	7385.03	7349.84
7521.92	235.4	--	7385.3	7355.14
7524.31	251	--	7385.58	7360.48
7526.7	229.5	--	7385.86	7365.85
7529.09	269.1	--	7386.13	7371.28
7531.48	102.6	--	7386.19	7372.38
7533.87	254.2	--	7386.41	7376.74
7536.26	121.3	--	7386.69	7382.24
7538.64	378.3	--	7386.96	7387.78
7541.02	58.9	--	7387.24	7393.37
7543.41	3.9	--	7387.52	7399
7545.79	244	--	7387.79	7404.67
7548.17	134	--	7388.07	7410.39
7550.55	165.1	--	7388.35	7416.14
7552.93	101.1	--	7388.62	7421.94
7555.3	143.7	--	7388.65	7422.51
7557.68	81.7	--	7388.9	7427.79
7560.06	225.8	--	7389.18	7433.68
7562.43	165.8	--	7389.45	7439.61
7564.8	-27.6	--	7389.73	7445.59
7567.17	227.4	--	7390.01	7451.62
7569.54	278	--	7390.28	7457.69
7571.91	62.5	--	7390.56	7463.8
7574.28	53.1	--	7390.84	7469.97
7576.65	65.6	--	7391.1	7475.89
7579.02	184.2	--	7391.11	7476.17
7581.38	-17.8	--	7391.39	7482.43
7583.75	98.3	--	7391.67	7488.73
7586.11	199.3	--	7391.94	7495.09
7588.47	70.4	--	7392.22	7501.48
7590.83	67.9	--	7392.5	7507.93
7593.19	61	--	7392.77	7514.43
7595.55	165.5	--	7393.05	7520.97
7597.91	41.6	--	7393.33	7527.57
7600.26	170.1	--	7393.55	7532.95
7602.62	110.2	--	7393.6	7534.21
7604.97	108.2	--	7393.88	7540.91
7607.32	72.3	--	7394.16	7547.65
7609.68	181.8	--	7394.43	7554.45
7612.03	23.4	--	7394.71	7561.3
7614.38	183.4	--	7394.99	7568.19
7616.73	186	--	7395.26	7575.15
7619.07	31.1	--	7395.54	7582.15
7621.42	141.1	--	7395.82	7589.2
7623.76	184.2	--	7396	7593.94
7626.11	159.7	--	7396.09	7596.31
7628.45	21.8	--	7396.37	7603.47
7630.79	86.3	--	7396.65	7610.69
7633.14	104.9	--	7396.92	7617.95
7635.48	80.9	--	7397.2	7625.28
7637.81	88	--	7397.47	7632.65
7640.15	64	--	7397.75	7640.09
7642.49	21.6	--	7398.03	7647.57
7644.82	160.6	--	7398.3	7655.12
7647.16	190.7	--	7398.45	7659.1
7649.49	82.2	--	7398.58	7662.71
7651.82	-45.7	--	7398.86	7670.37
7654.16	40.3	--	7399.13	7678.08
7656.49	99.4	--	7399.41	7685.85
7658.81	105.9	--	7399.69	7693.67
7661.14	15	--	7399.96	7701.55
7663.47	91	--	7400.24	7709.49
7665.8	63.6	--	7400.52	7717.49
7668.12	139.1	--	7400.79	7725.55
7670.44	200.2	--	7400.9	7728.64
7672.77	158.2	--	7401.07	7733.66
7675.09	54.8	--	7401.35	7741.84
7677.41	85.3	--	7401.62	7750.07
7679.73	116.9	--	7401.9	7758.36
7682.05	122.9	--	7402.18	7766.72
7684.36	166	--	7402.45	7775.13
7686.68	48	--	7402.73	7783.6
7689	-12.4	--	7403.01	7792.13
7691.31	167.6	--	7403.28	7800.73
7693.62	261.2	--	7403.35	7802.79
7695.93	170.2	--	7403.56	7809.38
7698.25	60.3	--	7403.84	7818.1
7700.56	176.3	--	7404.11	7826.87
7702.86	189.4	--	7404.39	7835.71
7705.17	44	--	7404.67	7844.61
7707.48	177.5	--	7404.94	7853.58
7709.78	-19.9	--	7405.22	7862.6
7712.09	42.6	--	7405.5	7871.69
7714.39	138.7	--	7405.77	7880.84
7716.69	111.7	--	7405.8	7881.72
7718.99	18.8	--	7406.05	7890.05
7721.29	147.3	--	7406.33	7899.33
7723.59	75.4	--	7406.6	7908.67
7725.89	143.4	--	7406.88	7918.07
7728.19	144	--	7407.16	7927.54
7730.49	74	--	7407.43	7937.06
7732.78	146.6	--	7407.71	7946.66
7735.07	126.1	--	7407.99	7956.31
7737.37	185.2	--	7408.24	7965.22
7739.66	62.2	--	7408.26	7966.03
7741.95	43.8	--	7408.54	7975.82
7744.24	91.8	--	7408.82	7985.67
7746.53	182.4	--	7409.09	7995.58
7748.81	154.9	--	7409.37	8005.55
7751.1	138	--	7409.65	8015.59
7753.39	132.5	--	7409.92	8025.7
7755.67	117.6	--	7410.2	8035.86
7757.95	97.08	--	7410.48	8046.1
7760.24	187.18	--	7410.69	8054.06
7762.52	151.22	--	7410.75	8056.39
7764.8	93.27	--	7411.03	8066.75
7767.08	62.32	--	7411.31	8077.17
7769.35	155.37	--	7411.58	8087.66
7771.63	41.92	--	7411.86	8098.21
7773.91	53.47	--	7412.14	8108.82
7776.18	185.52	--	7412.41	8119.49
7778.46	242.07	--	7412.69	8130.23
7780.73	160.13	--	7412.97	8141.03
7783	121.68	--	7413.13	8147.49
7785.27	136.73	--	7413.24	8151.9
7787.54	110.78	--	7413.52	8162.82
7789.81	184.33	--	7413.8	8173.81
7792.08	-6.12	--	7414.07	8184.86
7794.34	153.94	--	7414.35	8195.97
7796.61	93.49	--	7414.63	8207.14
7798.87	-31.96	--	7414.9	8218.37
	181.59	--	7415.18	8229.66
	70.14	--	7415.46	8241.01
			7415.58	8246.15
			7415.73	8252.42
			7416.01	8263.88
			7416.28	8275.41
			7416.56	8286.99
			7416.84	8298.63
			7417.11	8310.33
			7417.39	8322.08
			7417.67	8333.89
			7418.02	8348.99
			7420.46	8455.93
			7422.9	8566.33
			7425.33	8678.81
			7427.77	8793.08
			7430.21	8907.19
			7432.64	9018.85
			7433.44	9054.62
			7433.71	9066.95
			7433.99	9079.21
			7434.26	9091.4
			7434.54	9103.51
			7434.82	9115.56
			7435.07	9126.45
			7435.09	9127.52
			7435.37	9139.4
			7435.65	9151.19
			7435.92	9162.89
			7436.2	9174.5
			7436.48	9186.01
			7436.75	9197.41
			7437.03	9208.71
			7437.31	9219.91
			7437.51	9228.02
			7437.58	9230.99
			7437.86	9241.95
			7438.14	9252.79
			7438.41	9263.5
			7438.69	9274.09
			7438.97	9284.55
			7439.24	9294.87
			7439.52	9305.05
			7439.8	9315.09
			7439.94	9320.2
			7440.07	9324.97
			7440.35	9334.71
			7440.63	9344.29
			7440.9	9353.72
			7441.18	9362.98
			7441.46	9372.08
			7441.73	9381
			7442.01	9389.75
			7442.29	9398.33
			7442.37	9400.87
			7442.56	9406.72
			7442.84	9414.94
			7443.12	9422.96
			7443.39	9430.79
			7443.67	9438.43
			7443.95	9445.87
			7444.22	9453.11
			7444.5	9460.15
			7444.78	9466.97
			7444.8	9467.55
			7445.05	9473.59
			7445.33	9480
			7445.61	9486.19
			7445.88	9492.16
			7446.16	9497.91
			7446.44	9503.43
			7446.71	9508.73
			7446.99	9513.8
			7447.22	9517.85
			7447.27	9518.64
			7447.54	9523.24
			7447.82	9527.61
			7448.1	9531.74
			7448.37	9535.63
			7448.65	9539.28
			7448.93	9542.68
			7449.2	9545.84
			7449.48	9548.75
			7449.65	9550.43
			7449.76	9551.42
			7450.03	9553.83
			7450.31	9556
			7450.59	9557.91
			7450.86	9559.57
			7451.14	9560.98
			7451.42	9562.13
			7451.69	9563.03
			7451.97	9563.67
			7452.08	9563.86
			7452.25	9564.06
			7452.52	9564.19
			7452.8	9564.07
			7453.07	9563.69
			7453.35	9563.05
			7453.63	9562.16
			7453.9	9561.02
			7454.18	9559.62
			7454.46	9557.96
			7454.5	9557.69
			7454.73	9556.06
			7455.01	9553.9
			7455.29	9551.5
			7455.56	9548.84
			7455.84	9545.93
			7456.12	9542.78
			7456.39	9539.38
			7456.67	9535.74
			7456.92	9532.26
			7456.95	9531.86
			7457.22	9527.74
			7457.5	9523.38
			7457.78	9518.78
			7458.05	9513.95
			7458.33	9508.89
			7458.61	9503.6
			7458.88	9498.08
			7459.16	9492.34
			7459.35	9488.27
			7459.44	9486.37
			7459.71	9480.19
			7459.99	9473.79
			7460.27	9467.18
			7460.54	9460.36
			7460.82	9453.33
			7461.1	9446.09
			7461.37	9438.66
			7461.65	9431.03
			7461.77	9427.66
			7461.93	9423.2
			7462.2	9415.18
			7462.48	9406.98
			7462.76	9398.59
			7463.03	9390.02
			7463.31	9381.27
			7463.59	9372.35
			7463.86	9363.26
			7464.14	9354
			7464.19	9352.3
			7464.42	9344.58
			7464.69	9335.01
			7464.97	9325.27
			7465.25	9315.39
			7465.52	9305.36
			7465.8	9295.18
			7466.08	9284.86
			7466.35	9274.41
			7466.61	9264.57
			7466.63	9263.83
			7466.91	9253.12
			7467.18	9242.28
			7467.46	9231.32
			7467.74	9220.24
			7468.01	9209.06
			7468.29	9197.76
			7468.57	9186.35
			7468.84	9174.85
			7469.02	9167.4
			7469.12	9163.24
			7469.4	9151.55
			7469.67	9139.76
			7469.95	9127.88
			7470.23	9115.92
			7470.5	9103.88
			7470.78	9091.77
			7471.06	9079.58
			7471.33	9067.32
			7471.44	9062.5
			7471.61	9055
			7473.85	8953.12
			7476.27	8840.51
			7478.68	8727.51
			7481.09	8615.23
			7483.5	8504.95
			7485.91	8397.68
			7487.65	8322.44
			7487.93	8310.68
			7488.21	8298.99
			7488.32	8294.15
			7488.48	8287.35
			7488.76	8275.76
			7489.04	8264.23
			7489.31	8252.76
			7489.59	8241.35
			7489.86	8230
			7490.14	8218.71
			7490.42	8207.48
			7490.69	8196.31
			7490.73	8194.89
			7490.97	8185.19
			7491.25	8174.14
			7491.52	8163.16
			7491.8	8152.23
			7492.08	8141.36
			7492.35	8130.56
			7492.63	8119.82
			7492.91	8109.14
			7493.14	8100.23
			7493.18	8098.53
			7493.46	8087.98
			7493.74	8077.49
			7494.01	8067.07
			7494.29	8056.71
			7494.57	8046.41
			7494.84	8036.17
			7495.12	8026.01
			7495.4	8015.9
			7495.54	8010.71
			7495.67	8005.86
			7495.95	7995.88
			7496.23	7985.97
			7496.5	7976.12
			7496.78	7966.33
			7497.06	7956.61
			7497.33	7946.95
			7497.61	7937.36
			7497.89	7927.82
			7497.94	7926
			7498.16	7918.36
			7498.44	7908.95
			7498.72	7899.61
			7498.99	7890.33
			7499.27	7881.12
			7499.55	7871.97
			7499.82	7862.88
			7500.1	7853.85
			7500.35	7845.74
			7500.38	7844.88
			7500.65	7835.98
			7500.93	7827.14
			7501.21	7818.36
			7501.48	7809.64
			7501.76	7800.99
			7502.04	7792.39
			7502.31	7783.86
			7502.59	7775.38
			7502.75	7770.49
			7502.87	7766.97
			7503.14	7758.62
			7503.42	7750.32
			7503.7	7742.09
			7503.97	7733.91
			7504.25	7725.8
			7504.53	7717.74
			7504.8	7709.74
			7505.08	7701.8
			7505.15	7699.76
			7505.36	7693.91
			7505.63	7686.08
			7505.91	7678.32
			7506.19	7670.6
			7506.46	7662.95
			7506.74	7655.35
			7507.02	7647.8
			7507.29	7640.31
			7507.55	7633.37
			7507.57	7632.88
			7507.85	7625.5
			7508.12	7618.18
			7508.4	7610.91
			7508.67	7603.69
			7508.95	7596.53
			7509.23	7589.42
			7509.5	7582.36
			7509.78	7575.36
			7509.95	7571.11
			7510.06	7568.41
			7510.33	7561.51
			7510.61	7554.66
			7510.89	7547.86
			7511.16	7541.11
			7511.44	7534.42
			7511.72	7527.77
			7511.99	7521.17
			7512.27	7514.63
[truncated: 361 more rows]

## Sheet: Figure 3
Raman shift 1st order	Δν2	Δν3	Δν4	Δν2,rel	Δν3,rel	Δν4,rel
1786.17	23.0091	68.7594	137.634	1.28818	3.84954	7.70555
1788	23.1251	58.7767	130.082	1.29335	3.28729	7.2753
1789.72	22.6721	61.0381	131.634	1.2668	3.41049	7.35503
1803.27	18.9498	56.4062	131.35	1.05085	3.128	7.28402
1828.32	22.614	61.0068	122.684	1.23687	3.33677	6.7102
1844.8	18.6217	54.8019	122.666	1.00941	2.97061	6.64926
1847.52	25.3042	62.0884	112.112	1.36963	3.36063	6.0682
1849.08	18.7936	55.3731	109.727	1.01638	2.99463	5.93414
1857.53	21.474	59.5583	120.562	1.15605	3.20631	6.49044
1860.96	21.568	56.5323	111.735	1.15897	3.0378	6.00416
1861.36	20.6166	56.7678	115.278	1.10761	3.0498	6.1932
1801.35	21.3072	60.6876	--	1.18284	3.369	--
1830.64	23.0877	56.5811	--	1.26119	3.09078	--
1834.63	17.9031	55.8176	--	0.97584	3.04244	--
1839.82	25.8322	62.7943	--	1.40406	3.41307	--
1847.93	15.1702	39.7024	--	0.82093	2.14847	--
literature data
1865	21
1861	20
1806	22
1811	24
1834	21
1839	20
1850	20
1826	21
1831	22
1839	16
1850	18
1836	22
1845	27
1854	26
1865	27
1809	20
1860	17
1859	18
1855	24
1851	21
1836.5	16.3
1856	19

## Sheet: Figure 4
Raman shift 1st order	Chi	Chi_err
1786.17	0.01276	0.00207
1788	0.01184	0.00222
1789.72	0.01203	0.00218
1803.27	0.01188	0.00253
1828.32	0.01106	0.00173
1844.8	0.01089	0.00216
1847.52	0.01006	0.00108
1849.08	0.00984	0.00154
1857.53	0.01071	0.00172
1860.96	0.0099	0.00146
1861.36	0.01021	0.00164
2064.94	0.00554	0.000471
2097.66	0.00531	0.00106
2124.03	0.00317	0.000107
2172.49	0.00255	0.000138

## Sheet: Supporting figure 1a
Raman shift	intensity
1399.59	993
1405.52	975
1411.44	922
1417.39	908
1423.31	872
1429.22	960
1435.12	866
1441.03	897
1446.93	905
1452.82	918
1458.71	1005
1464.6	1091
1470.48	1109
1476.36	1145
1482.26	1171
1488.14	1255
1494	1351
1499.86	1432
1505.72	1695
1511.58	1934
1517.43	2044
1523.28	2357
1529.12	2594
1534.96	3186
1540.82	3886
1546.65	4896
1552.48	6037
1558.3	7498
1564.12	9515
1569.94	11635
1575.75	14698
1581.55	20432
1587.36	27177
1593.16	24224
1598.98	15872
1604.77	9424
1610.56	5976
1616.34	4183
1622.12	2947
1627.9	2181
1633.67	1759
1639.44	1418
1645.2	1267
1650.96	1141
1656.72	1082
1662.5	1025
1668.25	1008
1673.99	980
1679.74	946
1685.47	983
1691.21	943
1696.93	989
1702.66	1041
1708.38	1024
1714.1	1092
1719.84	1155
1725.55	1161
1731.26	1360
1736.96	1472
1742.66	1474
1748.35	1567
1754.04	1641
1759.73	1803
1765.41	2101
1771.09	2452
1776.8	3289
1782.47	5451
1788.14	6981
1793.8	5152
1799.46	3698
1805.12	3504
1810.77	3580
1816.42	3866
1822.07	4919
1827.71	7629
1833.35	11599
1839.01	15669
1844.64	17202
1850.26	15935
1855.89	10845
1861.51	6768
1867.12	4264
1872.73	2933
1878.34	2306
1883.94	1861
1889.54	1565
1895.14	1426
1900.76	1258
1906.35	1150
1911.94	1086
1917.52	1045
1923.1	1000
1928.67	942
1934.24	946
1939.81	859
1945.37	805
1950.93	846
1956.49	799
1962.07	740
1967.62	777
1973.16	699
1978.7	704
1984.24	738
1989.77	677
1995.3	648
2000.83	584
2006.35	590
2011.87	522
2017.39	533
2022.9	478
2028.41	453
2033.94	446
2039.44	475
2044.94	433
2050.43	409
2055.92	403
2061.41	413
2066.89	396
2072.37	413
2077.84	359
2083.32	354
2088.78	353
2094.25	366
2099.71	371
2105.17	347
2110.65	306
2116.1	335
2121.55	315
2126.99	334
2132.43	285
2137.87	301
2143.3	339
2148.73	300
2154.15	327
2159.58	293
2164.99	292
2170.41	328
2175.82	375
2181.23	299
2186.63	326
2192.03	337
2197.43	305
2202.85	313
2208.24	330
2213.63	279
2219.01	320
2224.39	293
2229.77	308
2235.14	271
2240.51	296
2245.87	305
2251.23	331
2256.59	364
2261.95	306
2267.3	318
2272.65	322
2277.99	348
2283.33	345
2288.67	327
2294.01	297
2299.34	286
2304.66	316
2309.99	354
2315.31	316
2320.62	321
2325.94	325
2331.25	298
2336.56	312
2341.86	368
2347.16	300
2352.45	328
2357.77	350
2363.06	338
2368.35	355
2373.63	350
2378.91	385
2384.19	400
2389.46	448
2394.73	482
2399.99	443
2405.26	489
2410.51	558
2415.77	498
2421.02	572
2426.27	564
2431.52	616
2436.76	661
2442	666
2447.23	671
2452.46	664
2457.69	681
2462.92	690
2468.14	692
2473.36	639
2478.57	644
2483.76	643
2488.97	587
2494.17	654
2499.37	643
2504.57	604
2509.76	642
2514.96	616
2520.14	603
2525.33	576
2530.51	633
2535.69	692
2540.86	720
2546.04	707
2551.2	735
2556.37	724
2561.53	751
2566.69	857
2571.85	827
2577	970
2582.15	989
2587.29	1140
2592.43	1278
2597.57	1366
2602.71	1687
2607.84	2052
2612.97	2654
2618.07	3194
2623.19	3601
2628.31	3747
2633.43	3741
2638.54	3892
2643.65	4258
2648.75	4742
2653.86	5447
2658.96	6092
2664.05	6624
2669.15	6676
2674.24	6708
2679.32	6264
2684.41	5407
2689.46	4492
2694.54	3747
2699.61	3249
2704.68	2715
2709.75	2335
2714.82	1998
2719.88	1734
2724.93	1541
2729.99	1409
2735.04	1239
2740.06	1161
2745.11	1042
2750.15	987
2755.19	898
2760.22	841
2765.26	822
2770.29	720
2775.31	791
2780.34	696
2785.33	710
2790.35	651
2795.36	684
2800.37	660
2805.38	684
2810.38	601
2815.38	656
2820.35	646
2825.35	656
2830.34	649
2835.33	595
2840.31	655
2845.3	641
2850.27	679
2855.22	643
2860.2	691
2865.17	719
2870.13	784
2875.1	772
2880.06	763
2884.99	812
2889.94	883
2894.89	867
2899.84	826
2904.79	933
2909.73	933
2914.64	1023
2919.58	1007
2924.51	1012
2929.44	911
2934.36	921
2939.26	921
2944.18	895
2949.1	897
2954.01	799
2958.92	784
2963.81	763
2968.71	774
2973.61	762
2978.51	687
2983.41	758
2988.28	707
2993.17	655
2998.05	636
3002.94	541
3007.79	602
3012.67	602
3017.54	523
3022.42	613
3027.26	551
3032.12	576
3036.99	564
3041.85	584
3046.68	582
3051.53	527
3056.38	530
3061.23	574
3066.05	530
3070.89	667
3075.73	615
3080.56	645
3085.37	605
3090.2	696
3095.03	763
3099.83	735
3104.65	727
3109.46	795
3114.28	806
3119.07	868
3123.87	897
3128.68	948
3133.46	1011
3138.26	998
3143.05	961
3147.82	1099
3152.62	1239
3157.4	1277
3162.19	1480
3166.95	1618
3171.73	1668
3176.48	1604
3181.25	1483
3186.02	1454
3190.79	1326
3195.53	1229
3200.29	1063
3205.02	1120
3209.78	1012
3214.53	1029
3219.26	975
3224.01	901
3228.75	950
3233.47	893
3238.21	838
3242.94	819
3247.65	707
3252.38	720
3257.08	670
3261.81	673
3266.53	618
3271.22	695
3275.94	664
3280.62	630
3285.33	720
3290.04	770
3294.72	697
3299.42	648
3304.1	698
3308.79	625
3313.48	707
3318.15	731
3322.84	745
3327.5	766
3332.18	743
3336.83	745
3341.51	689
3346.18	751
3350.82	803
3355.49	707
3360.13	743
3364.79	828
3369.43	794
3374.08	879
3378.71	891
3383.36	832
3387.99	800
3392.63	860
3397.25	948
3401.89	898
3406.5	905
3411.13	895
3415.74	850
3420.37	968
3424.97	913
3429.59	941
3434.18	955
3438.8	906
3443.39	952
3448	995
3452.59	937
3457.19	997
3461.77	1060
3466.37	1027
3470.94	1032
3475.54	1114
3480.11	1184
3484.69	1222
3489.26	1193
3493.82	1367
3498.4	1445
3502.95	1466
3507.53	1559
3512.07	1629
3516.64	1823
3521.19	1945
3525.73	2166
3530.29	2527
3534.82	3037
3539.38	3602
3543.91	4270
3548.44	5104
3552.98	5443
3557.51	5236
3562.05	4664
3566.56	4050
3571.08	3743
3575.61	3359
3580.12	3343
3584.65	3334
3589.15	3367
3593.65	3496
3598.17	3703
3602.67	3841
3607.16	4099
3611.67	4462
3616.16	4907
3620.64	5507
3625.15	6271
3629.63	7129
3634.1	8222
3638.6	10034
3643.07	12046
3647.54	14751
3652.03	17566
3656.49	19710
3660.95	21676
3665.41	22516
3669.88	23297
3674.34	23096
3678.79	22502
3683.26	21028
3687.7	18526
3692.14	15565
3696.58	12869
3701.04	10831
3705.47	8964
3709.9	7656
3714.33	6675
3718.78	5918
3723.21	5192
3727.63	4754
3732.04	4433
3736.48	4035
3740.89	3686
3745.31	3468
3749.71	3139
3754.12	3055
3758.54	2805
3762.94	2526
3767.34	2411
3771.74	2364
3776.13	2256
3780.54	2213
3784.93	1954
3789.31	1890
3793.69	1816
3798.07	1631
3802.47	1690
3806.85	1570
3811.22	1494
3815.59	1517
3819.95	1472
3824.32	1290
3828.68	1306
3833.06	1261
3837.41	1258
3841.77	1319
3846.12	1182
3850.47	1201
3854.81	1167
3859.16	1092
3863.5	1095
3867.84	1043
3872.2	1085
3876.53	1013
3880.86	1001
3885.19	864
3889.51	970
3893.84	933
3898.16	935
3902.48	835
3906.79	852
3911.1	892
3915.41	897
3919.72	926
3924.03	792
3928.33	890
3932.63	885
3936.93	721
3941.23	873
3945.52	810
3949.81	867
3954.1	821
3958.38	810
3962.67	757
3966.95	838
3971.23	847
3975.5	649
3979.77	659
3984.05	777
3988.31	794
3992.58	686
3996.84	734
4001.1	821
4005.36	687
4009.62	721
4013.87	748
4018.12	794
4022.37	691
4026.62	733
4030.86	695
4035.08	723
4039.32	559
4043.56	655
4047.79	678
4052.02	694
4056.25	671
4060.48	632
4064.7	677
4068.92	682
4073.12	678
4077.34	678
4081.55	618
4085.76	680
4089.97	581
4094.18	666
4098.36	615
4102.56	740
4106.76	551
4110.96	699
4115.16	706
4119.35	691
4123.52	721
4127.71	675
4131.89	870
4136.08	861
4140.26	777
4144.41	848
4148.59	926
4152.76	907
4156.93	984
4161.08	1004
4165.25	1040
4169.41	941
4173.57	1330
4177.71	1277
4181.87	1263
4186.02	1466
4190.17	1371
4194.3	1589
4198.45	1637
4202.59	1728
4206.72	1875
4210.86	1920
4214.99	1869
4219.11	1852
4223.24	1928
4227.37	1734
4231.48	1916
4235.61	1977
4239.73	1813
4243.83	1855
4247.95	1863
4252.07	1838
4256.16	1732
4260.27	1668
4264.36	1507
4268.47	1441
4272.57	1410
4276.65	1273
4280.75	1212
4284.85	1052
4288.93	1244
4293.02	1061
4297.09	1002
4301.18	955
4305.25	837
4309.33	1011
4313.41	850
4317.47	791
4321.55	592
4325.6	685
4329.67	708
4333.72	685
4337.79	573
4341.84	555
4345.9	511
4349.94	522
4354	580
4358.04	472
4362.09	425
4366.12	590
4370.17	544
4374.2	346
4378.24	398
4382.26	468
4386.28	407
4390.32	450
4394.34	416
4398.37	342
4402.38	386
4406.41	447
4410.42	401
4414.42	418
4418.45	338
4422.45	480
4426.46	376
4430.46	421
4434.45	332
4438.46	283
4442.45	402
4446.44	340
4450.44	326
4454.42	203
4458.42	294
4462.4	291
4466.38	374
4470.35	361
4474.34	307
4478.31	319
4482.28	353
4486.26	477
4490.22	431
4494.18	410
4498.16	551
4502.12	280
4506.07	343
4510.02	402
4513.99	291
4517.93	409
4521.88	186
4525.82	236
4529.78	235
4533.72	255
4537.65	364
4541.59	263
4545.52	280
4549.47	267
4553.39	442
4557.32	295
4561.24	213
4565.16	330
4569.08	252
4573.02	230
4576.93	313
4580.84	204
4584.75	317
4588.66	156
4592.56	237
4596.47	196
4600.39	224
4604.28	251
4608.18	228
4612.08	139
4615.97	174
4619.86	271
4623.75	220
4627.63	232
4631.51	201
4635.4	115
4639.28	191
4643.15	243
4647.03	-2
4650.9	44
4654.77	269
4658.66	154
4662.53	302
4666.39	-2
4670.25	52
4674.11	205
4677.95	160
4681.81	116
4685.66	223
4689.51	89
4693.36	77
4697.21	221
4701.05	167
4704.9	205
4708.74	96
4712.58	140
4716.41	278
4720.25	81
4724.08	98
4727.91	168
4731.74	205
4735.55	272
4739.37	225
4743.19	167
4747.01	306
4750.83	65
4754.65	221
4758.46	16
4762.25	172
4766.06	294
4769.87	99
4773.68	218
4777.48	159
4781.26	169
4785.06	100
4788.86	104
4792.65	189
4796.45	223
4800.22	195
4804.01	132
4807.79	115
4811.58	190
4815.34	98
4819.12	145
4822.9	52
4826.68	170
4830.43	90
4834.21	144
4837.98	125
4841.73	101
4845.49	182
4849.26	318
4853	185
4856.76	152
4860.52	221
4864.25	119
4868.01	48
4871.76	229
4875.49	149
4879.24	124
4882.97	136
4886.71	106
4890.45	81
4894.17	304
4897.91	161
4901.63	91
4905.36	79
4909.09	138
4912.81	130
4916.53	214
4920.24	34
4923.96	249
4927.67	94
4931.39	182
4935.09	86
4938.8	175
4942.5	190
4946.21	128
4949.9	74
4953.61	194
4957.29	212
4960.98	114
4964.68	140
4968.36	254
4972.06	131
4975.74	249
4979.43	143
4983.1	71
4986.77	193
4990.46	146
4994.13	262
4997.81	262
5001.48	197
5005.14	89
5008.82	178
5012.47	208
5016.13	65
5019.8	180
5023.45	164
5027.1	319
5030.77	202
5034.41	273
5038.06	124
5041.72	307
5045.36	190
5049	168
5052.63	112
5056.28	294
5059.92	286
5063.55	272
5067.18	165
5070.82	174
5074.44	143
5078.07	137
5081.69	217
5085.31	227
5088.94	330
5092.56	349
5096.17	238
5099.78	289
5103.39	120
5107	298
5110.62	272
5114.22	279
5117.82	351
5121.42	379
5125.02	269
5128.62	328
5132.21	257
5135.8	395
5139.39	371
5142.98	510
5146.58	338
5150.17	351
5153.75	373
5157.33	369
5160.91	405
5164.49	455
5168.06	504
5171.63	438
5175.2	390
5178.77	337
5182.34	468
5185.91	543
5189.47	498
5193.03	499
5196.59	600
5200.13	517
5203.69	521
5207.24	662
5210.79	565
5214.34	594
5217.89	705
5221.44	660
5224.98	768
5228.53	892
5232.07	864
5235.59	976
5239.12	1087
5242.66	1051
5246.19	1020
5249.73	1166
5253.26	1425
5256.77	1590
5260.29	1757
5263.82	1842
5267.34	2052
5270.86	2054
5274.36	2212
5277.88	2204
5281.39	2345
5284.91	2140
5288.4	2017
5291.91	1955
5295.42	2012
5298.9	1762
5302.41	1569
5305.91	1602
5309.39	1403
5312.89	1516
5316.39	1173
5319.87	1355
5323.36	1372
5326.85	1315
5330.32	1229
5333.81	1288
5337.3	1311
5340.76	1434
5344.24	1400
5347.71	1463
5351.19	1471
5354.66	1459
5358.12	1595
5361.59	1581
5365.05	1741
5368.52	1657
5371.97	1665
5375.43	1729
5378.88	1727
5382.34	1906
5385.78	2015
5389.24	2055
5392.68	2237
5396.14	2292
5399.57	2519
5403.02	2753
5406.46	2990
5409.89	3055
5413.33	3416
5416.76	3696
5420.2	3981
5423.63	4311
5427.07	4466
5430.49	4868
5433.9	5111
5437.34	5428
5440.75	5711
5444.16	5848
5447.59	5989
5451	6003
5454.41	6203
5457.83	6047
5461.24	6144
5464.64	6221
5468.04	6088
5471.46	5963
5474.85	5907
5478.25	5638
5481.64	5630
5485.05	5094
5488.44	4694
5491.83	4314
5495.22	4083
5498.62	3803
5502	3499
5505.38	3146
5508.76	3013
5512.14	2699
5515.52	2488
5518.91	2343
5522.28	2219
5525.65	2182
5529.02	1946
5532.39	1779
5535.75	1768
5539.12	1657
5542.48	1482
5545.84	1598
5549.2	1358
5552.58	1399
5555.93	1294
5559.28	1236
5562.64	1188
5565.99	1090
5569.34	885
5572.68	851
5576.03	960
5579.37	815
5582.71	926
5586.05	880
5589.37	817
5592.71	622
5596.05	751
5599.38	652
5602.71	697
5606.04	668
5609.37	654
5612.7	660
5616.02	487
5619.34	539
5622.65	578
5625.97	541
5629.29	387
5632.6	415
5635.92	564
5639.23	420
5642.52	426
5645.83	359
5649.14	429
5652.45	408
5655.75	392
5659.04	290
5662.34	370
5665.64	281
5668.92	432
5672.22	415
5675.51	334
5678.81	278
5682.08	325
5685.37	332
5688.66	232
5691.93	363
5695.21	217
5698.5	252
5701.76	275

## Sheet: Supporting figure 1b
Raman shift	intensity
4899.39	506
4903.09	527
4906.81	481
4910.51	584
4914.23	294
4917.92	308
4921.62	436
4925.33	666
4929.02	403
4932.73	572
4936.41	376
4940.1	475
4943.8	357
4947.48	243
4951.18	463
4954.85	522
4958.53	508
4962.22	294
4965.89	645
4969.58	433
4973.25	151
4976.93	359
4980.59	637
4984.25	734
4987.93	540
4991.59	405
4995.26	458
4998.91	552
5002.57	690
5006.23	471
5009.88	550
5013.54	772
5017.19	538
5020.83	502
5024.49	438
5028.12	541
5031.76	473
5035.41	572
5039.04	523
5042.69	565
5046.32	444
5049.95	700
5053.59	520
5057.21	584
5060.85	638
5064.47	698
5068.09	605
5071.72	793
5075.33	804
5078.94	619
5082.57	685
5086.18	863
5089.8	414
5093.4	732
5097	666
5100.62	725
5104.22	763
5107.81	606
5111.43	692
5115.02	873
5118.63	746
5122.21	758
5125.8	766
5129.4	674
5132.98	842
5136.56	831
5140.16	810
5143.74	954
5147.31	633
5150.9	926
5154.47	996
5158.04	1018
5161.63	1001
5165.19	1137
5168.76	1163
5172.34	1203
5175.9	1205
5179.47	1393
5183.03	1167
5186.58	989
5190.13	1295
5193.7	1105
5197.25	1180
5200.82	1598
5204.36	1250
5207.9	1604
5211.45	1591
5215	1804
5218.54	1513
5222.08	1496
5225.63	1968
5229.16	1819
5232.69	1983
5236.23	2111
5239.76	2160
5243.29	2422
5246.83	2746
5250.35	2983
5253.87	3041
5257.4	3293
5260.92	3654
5264.43	4339
5267.96	4576
5271.47	4779
5274.98	5194
5278.48	5777
5282	5999
5285.51	5986
5289.01	5897
5292.52	5676
5296.02	5240
5299.52	4773
5303.01	4571
5306.52	4131
5310.01	4038
5313.5	3862
5317	3344
5320.48	3142
5323.97	3056
5327.45	3161
5330.94	2886
5334.42	3315
5337.89	3151
5341.37	3238
5344.86	3143
5348.33	3396
5351.8	3259
5355.26	3365
5358.74	3399
5362.21	3678
5365.67	3648
5369.13	3602
5372.6	3936
5376.06	3711
5379.51	4013
5382.96	3929
5386.43	4068
5389.88	4045
5393.32	4448
5396.77	4673
5400.23	4949
5403.67	5247
5407.11	5669
5410.55	6329
5413.98	6733
5417.43	7858
5420.87	8275
5424.3	8574
5427.73	9445
5431.17	10123
5434.6	10796
5438.02	11642
5441.44	12621
5444.86	13418
5448.3	14067
5451.71	14851
5455.13	15003
5458.54	15462
5461.95	15881
5465.36	16111
5468.79	16292
5472.19	16459
5475.6	16247
5479	16052
5482.4	15436
5485.81	14640
5489.21	13430
5492.61	12607
5496	11535
5499.39	10624
5502.78	9764
5506.17	8885
5509.58	8053
5512.96	7341
5516.34	6751
5519.72	6352
5523.1	5837
5526.48	5561
5529.88	5313
5533.25	4978
5536.62	4612
5539.99	4172
5543.36	4017
5546.73	3830
5550.1	3490
5553.46	3193
5556.84	3136
5560.2	3058
5563.56	2993
5566.92	2743
5570.27	2560
5573.63	2449
5576.98	2582
5580.33	2316
5583.68	2355
5587.04	1951
5590.39	2152
5593.73	1840
5597.08	1764
5600.42	1727
5603.75	1972
5607.09	1964
5610.43	2054
5613.76	1558
5617.09	1574
5620.42	1600
5623.75	1355
5627.08	1420
5630.42	1261
5633.74	1458
5637.07	995
5640.39	1264
5643.7	1139
5647.02	1164
5650.34	895
5653.65	1249
5656.96	1135
5660.27	939
5663.58	1023
5666.89	882
5670.19	869
5673.49	610
5676.8	970
5680.1	989
5683.39	1019
5686.69	798
5689.98	920
5693.28	928
5696.57	692
5699.86	853
5703.15	780
5706.43	696
5709.72	697
5713	568
5716.28	516
5719.56	609
5722.84	576
5726.12	525
5729.4	574
5732.67	628
5735.94	532
5739.21	622
5742.48	624
5745.75	561
5749.01	373
5752.27	450
5755.54	628
5758.8	727
5762.06	515
5765.31	482
5768.55	538
5771.8	655
5775.06	628
5778.31	551
5781.56	663
5784.8	527
5788.05	585
5791.29	581
5794.54	584
5797.78	524
5801.02	669
5804.25	685
5807.47	644
5810.71	391
5813.94	526
5817.17	618
5820.4	338
5823.63	332
5826.85	402
5830.08	376
5833.3	416
5836.51	220
5839.73	340
5842.94	442
5846.16	201
5849.38	579
5852.59	98
5855.8	525
5858.99	479
5862.2	307
5865.41	321
5868.62	185
5871.82	181
5875.02	201
5878.21	321
5881.4	190
5884.6	331
5887.8	316
5890.99	329
5894.17	197
5897.36	389
5900.55	194
5903.74	249
5906.92	272
5910.09	9
5913.27	248
5916.46	306
5919.64	63
5922.8	260
5925.98	249
5929.15	368
5932.32	247
5935.48	262
5938.65	177
5941.82	419
5944.99	223
5948.14	277
5951.3	134
5954.46	250
5957.63	309
5960.77	358
5963.93	226
5967.08	57
5970.24	197
5973.38	181
5976.53	-14
5979.68	171
5982.81	324
5985.96	161
5989.1	332
5992.23	157
5995.37	227
5998.51	248
6001.64	276
6004.78	311
6007.91	110
6011.03	-4
6014.16	364
6017.3	93
6020.41	38
6023.54	22
6026.67	-8
6029.78	244
6032.9	116
6036.02	257
6039.13	127
6042.25	73
6045.35	108
6048.46	251
6051.58	134
6054.68	57
6057.79	280
6060.88	77
6063.99	181
6067.1	26
6070.19	226
6073.29	96
6076.38	335
6079.48	140
6082.57	148
6085.66	310
6088.76	81
6091.84	237
6094.93	218
6098.01	233
6101.1	65
6104.17	34
6107.26	280
6110.33	69
6113.42	223
6116.48	229
6119.56	111
6122.63	14
6125.71	69
6128.77	118
6131.84	175
6134.9	42
6137.98	-25
6141.03	19
6144.1	249
6147.15	-18
6150.22	73
6153.27	15
6156.33	-71
6159.38	3
6162.44	-2
6165.48	-76
6168.54	98
6171.58	-43
6174.62	-64
6177.67	-5
6180.71	85
6183.76	-22
6186.79	-1
6189.84	74
6192.87	93
6195.9	99
6198.94	38
6201.97	158
6204.99	11
6208.03	50
6211.05	68
6214.09	-50
6217.11	-162
6220.12	67
6223.16	114
6226.17	-1
6229.18	41
6232.21	33
6235.22	-81
6238.23	86
6241.25	-107
6244.26	-234
6247.26	21
6250.28	1
6253.28	-93
6256.28	16
6259.29	-135
6262.29	-62
6265.28	-63
6268.28	283
6271.29	20
6274.28	-67
6277.27	-50
6280.27	22
6283.26	-8
6286.24	17
6289.23	53
6292.22	-200
6295.2	-93
6298.18	-16
6301.16	-168
6304.15	-57
6307.13	34
6310.1	-44
6313.08	-116
6316.05	132
6319.03	-112
6322	13
6324.97	58
6327.93	-51
6330.9	84
6333.87	-99
6336.84	-77
6339.8	-194
6342.75	167
6345.71	-104
6348.67	13
6351.64	7
6354.59	-158
6357.54	56
6360.49	-55
6363.44	-16
6366.38	-92
6369.33	-130
6372.27	164
6375.22	76
6378.17	-199
6381.11	9
6384.05	-71
6386.99	-43
6389.92	-63
6392.86	-117
6395.79	-131
6398.72	36
6401.65	-98
6404.58	62
6407.51	-189
6410.44	-63
6413.36	-124
6416.28	262
6419.21	-83
6422.13	-124
6425.05	-42
6427.98	-31
6430.88	10
6433.79	8
6436.72	-221
6439.62	-29
6442.53	-76
6445.44	-69
6448.35	129
6451.26	-177
6454.16	108
6457.07	-183
6459.97	24
6462.87	-146
6465.77	-32
6468.67	-68
6471.56	-83
6474.46	5
6477.35	-62
6480.25	-114
6483.14	15
6486.01	-115
6488.9	-125
6491.79	-209
6494.68	-76
6497.56	-129
6500.45	49
6503.33	-88
6506.21	22
6509.07	-127
6511.95	-63
6514.83	-191
6517.7	-178
6520.58	8
6523.45	-39
6526.31	-26
6529.18	20
6532.04	142
6534.91	-32
6537.78	-163
6540.63	67
6543.49	24
6546.35	-17
6549.21	-138
6552.07	-221
6554.92	-149
6557.77	-86
6560.63	187
6563.48	-98
6566.32	-126
6569.17	-60
6572.02	-28
6574.85	-24
6577.7	-149
6580.55	7
6583.39	-186
6586.22	-80
6589.06	-140
6591.9	96
6594.73	-196
6597.56	-51
6600.4	-119
6603.22	-154
6606.06	-28
6608.89	19
6611.7	125
6614.53	6
6617.36	-127
6620.18	22
6623	-85
6625.81	-100
6628.64	-93
6631.46	-248
6634.26	-117
6637.08	-61
6639.89	-87
6642.7	-61
6645.5	84
6648.32	118
6651.12	-85
6653.93	-261
6656.74	-294
6659.53	-176
6662.34	-135
6665.13	-150
6667.94	-34
6670.73	-41
6673.53	-152
6676.32	83
6679.12	77
6681.9	-60
6684.7	-1
6687.48	-24
6690.27	-137
6693.05	-62
6695.83	40
6698.62	61
6701.4	85
6704.19	-107
6706.96	-154
6709.74	-129
6712.51	105
6715.28	79
6718.06	-5
6720.83	-87
6723.61	-52
6726.37	3
6729.14	30
6731.91	-66
6734.67	-136
6737.43	-41
6740.2	21
6742.96	19
6745.71	20
6748.48	-12
6751.23	9
6753.98	-28
6756.75	143
6759.49	120
6762.24	-26
6765	178
6767.75	-4
6770.49	-97
6773.23	120
6775.99	54
6778.73	-2
6781.46	-71
6784.2	-65
6786.95	-68
6789.69	-21
6792.42	113
6795.15	-64
6797.9	-55
6800.63	-46
6803.35	66
6806.08	-44
6808.81	-28
6811.53	-69
6814.27	-27
6816.99	-68
6819.71	-37
6822.43	-26
6825.15	14
6827.87	-66
6830.58	17
6833.31	50
6836.03	-108
6838.74	127
6841.45	66
6844.16	-137
6846.87	91
6849.57	-42
6852.28	245
6854.98	-49
6857.69	121
6860.39	158
6863.09	103
6865.79	67
6868.49	44
6871.19	86
6873.88	15
6876.58	184
6879.27	158
6881.96	-24
6884.66	241
6887.35	52
6890.03	179
6892.72	181
6895.41	89
6898.09	0
6900.78	197
6903.46	228
6906.14	88
6908.82	187
6911.5	55
6914.18	317
6916.86	188
6919.53	202
6922.19	222
6924.86	92
6927.54	130
6930.21	277
6932.88	344
6935.54	205
6938.21	430
6940.86	314
6943.53	383
6946.19	408
6948.85	375
6951.51	425
6954.16	238
6956.82	245
6959.48	166
6962.13	152
6964.79	325
6967.43	211
6970.08	249
6972.73	278
6975.37	344
6978.02	222
6980.66	133
6983.31	108
6985.94	163
6988.59	243
6991.23	94
6993.86	148
6996.5	120
6999.14	45
7001.76	167
7004.4	201
7007.04	194
7009.66	181
7012.29	40
7014.92	119
7017.54	3
7020.17	176
7022.79	119
7025.41	254
7028.04	220
7030.65	236
7033.28	83
7035.88	181
7038.51	105
7041.11	140
7043.73	150
7046.34	332
7048.96	156
7051.56	216
7054.17	204
7056.77	355
7059.38	334
7061.98	151
7064.59	196
7067.19	213
7069.8	201
7072.39	257
7074.99	361
7077.59	241
7080.19	249
7082.78	340
7085.36	407
7087.96	392
7090.55	441
7093.15	446
7095.73	268
7098.31	397
7100.9	467
7103.48	260
7106.06	340
7108.65	179
7111.23	307
7113.8	415
7116.39	444
7118.96	410
7121.53	274
7124.12	278
7126.69	424
7129.25	470
7131.82	421
7134.4	401
7136.96	312
7139.53	416
7142.09	243
7144.66	344
7147.22	393
7149.78	393
7152.34	506
7154.9	572
7157.47	355
7160.02	438
7162.57	541
7165.13	569
7167.68	513
7170.23	443
7172.77	568
7175.34	605
7177.88	400
7180.43	455
7182.97	487
7185.51	535
7188.06	573
7190.6	604
7193.14	550
7195.67	387
7198.21	612
7200.75	520
7203.28	590
7205.82	574
7208.35	316
7210.88	597
7213.41	586
7215.94	511
7218.47	348
7221	436
7223.53	501
7226.05	473
7228.57	418
7231.1	514
7233.62	554
7236.14	566
7238.66	409
7241.18	389
7243.7	345
7246.21	395
7248.73	435
7251.23	166
7253.74	187
7256.25	270
7258.76	408
7261.27	221
7263.78	-60
7266.28	118
7268.78	239
7271.29	98
7273.79	185
7276.3	166
7278.79	149
7281.29	16
7283.79	70
7286.29	174
7288.77	202
7291.27	25
7293.76	155
7296.26	-13
7298.74	-97
7301.23	170
7303.72	-24
7306.2	-231
7308.69	247
7311.18	116
7313.65	298
7316.13	111
7318.62	-189

## Sheet: Supporting figure 1c
Raman shift	intensity
1398.21	509
1404.14	508
1410.06	538
1415.97	515
1421.89	510
1427.79	491
1433.7	520
1439.6	495
1445.49	523
1451.38	495
1457.27	524
1463.16	548
1469.03	538
1474.91	535
1480.78	548
1486.65	566
1492.51	552
1498.37	615
1504.23	565
1510.08	598
1515.93	654
1521.77	721
1527.61	742
1533.45	788
1539.28	956
1545.11	1118
1550.93	1524
1556.75	1758
1562.57	2836
1568.38	4788
1574.19	3837
1580	3543
1585.8	6324
1591.59	14306
1597.39	9874
1603.18	3860
1608.96	1806
1614.74	1242
1620.52	937
1626.29	817
1632.06	771
1637.83	666
1643.59	642
1649.35	621
1655.1	546
1660.85	557
1666.6	528
1672.34	477
1678.08	526
1683.81	512
1689.55	483
1695.27	463
1701	466
1706.71	520
1712.43	457
1718.14	500
1723.85	491
1729.55	493
1735.25	476
1740.95	492
1746.64	533
1752.33	578
1758.02	531
1763.7	573
1769.38	635
1775.05	570
1780.72	555
1786.36	582
1792.02	639
1797.68	659
1803.33	643
1808.99	759
1814.63	846
1820.28	936
1825.92	975
1831.55	1076
1837.18	1419
1842.81	2155
1848.44	5065
1854.06	16272
1859.68	20978
1865.29	7101
1870.9	2591
1876.51	1532
1882.11	1124
1887.71	925
1893.3	787
1898.89	653
1904.48	600
1910.07	575
1915.65	572
1921.22	555
1926.8	597
1932.37	490
1937.93	549
1943.49	503
1949.05	474
1954.61	488
1960.16	476
1965.7	444
1971.25	427
1976.79	501
1982.32	473
1987.86	445
1993.39	423
1998.91	431
2004.43	366
2009.95	351
2015.47	379
2020.98	370
2026.48	354
2031.99	358
2037.49	368
2042.98	340
2048.48	346
2053.97	322
2059.45	331
2064.93	304
2070.41	313
2075.89	318
2081.36	320
2086.83	305
2092.29	322
2097.75	300
2103.21	294
2108.66	285
2114.11	299
2119.56	283
2125	299
2130.41	304
2135.85	297
2141.28	316
2146.71	289
2152.13	307
2157.55	300
2162.97	290
2168.39	244
2173.8	289
2179.2	263
2184.61	300
2190.01	299
2195.41	306
2200.8	279
2206.19	275
2211.57	288
2216.96	279
2222.34	295
2227.71	255
2233.08	277
2238.45	279
2243.82	262
2249.18	278
2254.54	287
2259.89	285
2265.22	275
2270.57	292
2275.91	302
2281.25	254
2286.59	248
2291.92	273
2297.25	263
2302.58	256
2307.91	268
2313.23	310
2318.54	294
2323.86	270
2329.17	328
2334.47	300
2339.78	277
2345.08	251
2350.37	261
2355.64	252
2360.93	336
2366.22	280
2371.5	284
2376.78	299
2382.05	358
2387.33	308
2392.6	303
2397.86	261
2403.12	331
2408.38	322
2413.64	319
2418.89	304
2424.11	336
2429.36	346
2434.6	309
2439.84	331
2445.08	359
2450.31	328
2455.54	363
2460.76	403
2465.98	433
2471.2	324
2476.42	327
2481.63	309
2486.81	387
2492.02	335
2497.22	348
2502.42	356
2507.62	407
2512.81	348
2518	355
2523.18	389
2528.37	301
2533.52	364
2538.69	341
2543.87	337
2549.04	376
2554.2	306
2559.36	353
2564.52	348
2569.68	361
2574.83	354
2579.96	316
2585.1	303
2590.24	383
2595.38	361
2600.52	400
2605.65	400
2610.78	447
2615.91	476
2621.01	523
2626.13	553
2631.24	662
2636.36	762
2641.47	1042
2646.58	1224
2651.65	1466
2656.76	1673
2661.85	1780
2666.95	1965
2672.04	1965
2677.13	2067
2682.21	2046
2687.27	1894
2692.34	1713
2697.42	1601
2702.49	1343
2707.56	1145
2712.63	911
2717.66	726
2722.72	641
2727.78	561
2732.83	538
2737.88	492
2742.93	469
2747.94	445
2752.98	468
2758.02	452
2763.06	315
2768.09	367
2773.09	335
2778.11	357
2783.13	330
2788.15	341
2793.17	355
2798.18	268
2803.16	219
2808.17	302
2813.17	256
2818.17	331
2823.14	306
2828.13	303
2833.12	327
2838.11	341
2843.09	303
2848.05	284
2853.02	219
2858	294
2862.97	284
2867.91	254
2872.88	332
2877.84	311
2882.8	303
2887.75	305
2892.68	300
2897.63	344
2902.58	340
2907.52	305
2912.44	318
2917.37	295
2922.31	355
2927.24	377
2932.14	334
2937.07	310
2941.99	310
2946.91	341
2951.8	294
2956.71	302
2961.62	311
2966.5	318
2971.41	240
2976.31	298
2981.21	232
2986.08	241
2990.97	309
2995.86	265
3000.72	244
3005.6	323
3010.48	227
3015.36	254
3020.2	246
3025.07	269
3029.94	240
3034.78	248
3039.64	229
3044.5	247
3049.33	209
3054.19	295
3059.03	284
3063.88	312
3068.7	192
3073.54	271
3078.35	266
3083.19	266
3088.02	255
3092.85	282
3097.65	293
3102.47	249
3107.29	241
3112.08	302
3116.9	269
3121.69	301
3126.49	302
3131.3	285
3136.08	344
3140.88	257
3145.67	325
3150.44	361
3155.23	433
3160.02	443
3164.78	422
3169.56	532
3174.31	617
3179.09	692
3183.86	673
3188.61	712
3193.38	683
3198.12	569
3202.88	491
3207.64	496
3212.37	483
3217.12	438
3221.84	416
3226.59	394
3231.33	439
3236.05	360
3240.79	294
3245.5	419
3250.23	299
3254.94	211
3259.67	301
3264.39	286
3269.09	225
3273.8	264
3278.49	345
3283.21	215
3287.89	281
3292.6	219
3297.28	193
3301.98	202
3306.65	301
3311.35	277
3316.04	263
3320.71	281
3325.39	256
3330.05	293
3334.73	269
3339.39	306
3344.06	252
3348.71	317
3353.38	287
3358.03	308
3362.69	251
3367.33	317
3371.99	328
3376.62	294
3381.27	272
3385.9	260
3390.54	311
3395.16	317
3399.81	320
3404.42	356
3409.03	348
3413.67	356
3418.27	418
3422.9	353
3427.5	345
3432.13	296
3436.72	270
3441.34	306
3445.93	311
3450.54	311
3455.12	248
3459.71	292
3464.31	343
3468.89	339
3473.48	357
3478.05	256
3482.62	369
3487.21	387
3491.77	332
3496.36	375
3500.92	386
3505.47	426
3510.05	463
3514.6	470
3519.17	450
3523.71	489
3528.25	440
3532.81	480
3537.35	411
3541.88	471
3546.43	427
3550.96	409
3555.51	397
3560.03	407
3564.55	392
3569.09	359
3573.61	404
3578.12	384
3582.65	434
3587.16	422
3591.66	411
3596.18	378
3600.68	403
3605.18	426
3609.69	434
3614.18	463
3618.67	461
3623.16	541
3627.66	510
3632.14	459
3636.62	579
3641.12	673
3645.59	643
3650.06	695
3654.52	908
3659.01	1001
3663.47	1222
3667.93	1380
3672.38	2071
3676.86	2890
3681.31	4844
3685.76	8073
3690.2	10991
3694.67	11803
3699.11	9476
3703.55	6389
3707.98	4086
3712.44	2756
3716.87	1914
3721.29	1513
3725.72	1118
3730.14	948
3734.58	878
3739	824
3743.41	740
3747.82	696
3752.23	627
3756.66	625
3761.07	594
3765.47	530
3769.86	609
3774.26	460
3778.65	454
3783.07	458
3787.46	529
3791.84	443
3796.22	473
3800.6	456
3804.98	366
3809.36	288
3813.75	377
3818.12	479
3822.49	265
3826.86	465
3831.22	328
3835.58	248
3839.94	322
3844.29	311
3848.64	369
3853.02	273
3857.36	299
3861.71	272
3866.05	295
3870.39	324
3874.73	220
3879.06	267
3883.4	257
3887.73	194
3892.05	248
3896.38	291
3900.7	291
3905.02	243
3909.34	258
3913.65	208
3917.96	287
3922.27	354
3926.58	285
3930.88	347
3935.19	204
3939.49	218
3943.78	288
3948.08	302
3952.37	339
3956.66	174
3960.95	194
3965.23	294
3969.52	283
3973.79	210
3978.07	176
3982.35	140
3986.62	225
3990.89	216
3995.16	237
3999.42	200
4003.68	237
4007.95	232
4012.2	307
4016.44	255
4020.69	236
4024.94	306
4029.19	176
4033.43	230
4037.68	213
4041.92	234
4046.15	223
4050.39	213
4054.62	265
4058.83	161
4063.06	277
4067.29	198
4071.51	209
4075.73	297
4079.95	208
4084.15	267
4088.36	240
4092.57	428
4096.78	223
4100.99	242
4105.19	241
4109.37	312
4113.57	181
4117.77	279
4121.96	244
4126.15	347
4130.32	272
4134.51	239
4138.7	283
4142.88	258
4147.04	273
4151.21	147
4155.39	470
4159.56	178
4163.71	268
4167.88	310
4172.05	382
4176.21	340
4180.35	292
4184.51	510
4188.67	436
4192.8	363
4196.95	543
4201.1	390
4205.25	437
4209.37	524
4213.51	437
4217.65	570
4221.77	547
4225.91	714
4230.04	740
4234.15	829
4238.28	1018
4242.4	924
4246.51	760
4250.63	793
4254.73	779
4258.84	784
4262.96	676
4267.05	590
4271.16	460
4275.26	415
4279.35	397
4283.45	487
4287.53	450
4291.63	344
4295.7	460
4299.8	253
4303.89	387
4307.96	352
4312.04	217
4316.11	350
4320.19	303
4324.25	330
4328.32	393
4332.38	290
4336.45	227
4340.5	332
4344.57	367
4348.62	276
4352.68	295
4356.72	222
4360.78	209
4364.81	206
4368.87	226
4372.9	202
4376.95	136
4380.98	180
4385.02	240
4389.05	130
4393.09	160
4397.1	190
4401.12	246
4405.15	245
4409.17	207
4413.2	170
4417.2	198
4421.23	172
4425.23	230
4429.23	198
4433.25	167
4437.24	194
4441.24	193
4445.25	154
4449.24	150
4453.23	89
4457.23	154
4461.21	121
4465.21	102
4469.19	172
4473.17	117
4477.14	145
4481.13	160
4485.1	160
4489.07	262
4493.05	94
4497.02	190
4500.98	149
4504.95	170
4508.91	111
4512.86	159
4516.81	174
4520.78	133
4524.73	163
4528.68	140
4532.62	176
4536.58	319
4540.52	120
4544.45	196
4548.39	105
4552.32	227
4556.27	104
4560.2	247
4564.12	172
4568.05	224
4571.97	98
4575.89	286
4579.82	234
4583.74	126
4587.65	74
4591.56	66
4595.47	185
4599.37	169
4603.28	32
4607.2	234
4611.1	227
4615	150
4618.89	164
4622.78	153
4626.67	77
4630.56	34
4634.45	132
4638.33	34
4642.22	47
4646.1	204
4649.97	116
4653.85	78
4657.74	68
4661.62	46
4665.49	227
4669.35	180
4673.22	134
4677.08	54
4680.94	196
4684.8	174
4688.66	-25
4692.51	135
4696.37	171
4700.2	145
4704.04	189
4707.89	174
4711.73	27
4715.58	200
4719.42	89
4723.25	169
4727.09	176
4730.92	151
4734.76	21
4738.59	155
4742.41	197
4746.24	85
4750.04	174
4753.86	102
4757.68	111
4761.5	106
4765.31	-29
4769.13	197
4772.94	139
4776.73	174
4780.53	124
4784.34	147
4788.14	134
4791.94	97
4795.72	185
4799.52	115
4803.31	100
4807.1	142
4810.87	120
4814.66	91
4818.45	23
4822.23	162
4826.02	132
4829.78	89
4833.55	96
4837.33	162
4841.08	126
4844.86	156
4848.63	139
4852.39	39
4856.14	150
4859.9	184
4863.67	197
4867.41	129
4871.16	129
4874.92	91
4878.65	83
4882.4	27
4886.13	61
4889.88	119
4893.63	93
4897.35	-76
4901.09	38
4904.83	106
4908.55	133
4912.29	45
4916	44
4919.73	107
4923.44	80
4927.17	-10
4930.9	146
4934.6	211
4938.32	168
4942.02	158
4945.74	90
4949.44	198
4953.15	119
4956.84	126
4960.55	30
4964.24	98
4967.94	112
4971.63	179
4975.31	30
4979.01	198
4982.69	213
4986.39	0
4990.06	34
4993.75	93
4997.42	56
5001.09	124
5004.78	-37
5008.44	-74
5012.12	79
5015.78	-103
5019.44	173
5023.12	119
5026.77	82
5030.43	131
5034.1	139
5037.75	125
5041.39	121
5045.06	192
5048.7	129
5052.34	206
5056	96
5059.64	-17
5063.28	234
5066.93	-16
5070.56	52
5074.19	12
5077.82	25
5081.46	27
5085.09	-4
5088.71	110
5092.33	96
5095.95	117
5099.58	114
5103.2	145
5106.81	20
5110.42	189
5114.03	146
5117.66	134
5121.26	7
5124.87	124
5128.47	7
5132.07	122
5135.66	75
5139.26	153
5142.87	34
5146.46	160
5150.05	25
5153.64	145
5157.23	108
5160.81	171
5164.39	76
5167.97	153
5171.55	153
5175.13	108
5178.7	95
5182.28	135
5185.85	172
5189.42	100
5192.99	146
5196.55	159
5200.11	1
5203.68	140
5207.24	14
5210.79	56
5214.35	95
5217.9	64
5221.46	33
5225.01	74
5228.56	48
5232.1	119
5235.65	188
5239.19	129
5242.71	77
5246.25	98
5249.79	196
5253.33	140
5256.86	214
5260.39	129
5263.92	169
5267.45	-4
5270.96	81
5274.48	194
5278.01	73
5281.53	138
5285.05	103
5288.55	111
5292.06	148
5295.58	145
5299.09	84
5302.58	1
5306.09	125
5309.59	65
5313.1	214
5316.58	21
5320.08	124
5323.58	196
5327.06	71
5330.56	161
5334.05	186
5337.53	53
5341.02	143
5344.5	97
5347.97	100
5351.46	106
5354.94	190
5358.4	109
5361.88	156
5365.34	131
5368.82	50
5372.29	72
5375.74	200
5379.22	119
5382.67	182
5386.13	193
5389.58	79
5393.04	81
5396.5	121
5399.95	213
5403.4	104
5406.84	211
5410.3	83
5413.73	265
5417.16	194
5420.61	115
5424.04	135
5427.49	227
5430.91	239
5434.35	132
5437.78	233
5441.21	222
5444.63	258
5448.05	233
5451.48	210
5454.9	292
5458.33	230
5461.74	454
5465.14	305
5468.57	470
5471.97	702
5475.38	805
5478.79	1021
5482.19	1156
5485.59	1380
5488.99	1628
5492.4	1861
5495.79	2002
5499.18	1952
5502.59	1641
5505.98	1472
5509.36	1317
5512.75	1190
5516.13	931
5519.53	664
5522.9	652
5526.28	531
5529.66	432
5533.03	395
5536.42	290
5539.79	397
5543.16	371
5546.53	316
5549.89	281
5553.25	335
5556.61	284
5559.97	262
5563.35	191
5566.71	246
5570.06	187
5573.41	336
5576.77	200
5580.12	191
5583.46	195
5586.81	250
5590.15	182
5593.5	156
5596.84	152
5600.18	90
5603.51	148
5606.85	138
5610.19	123
5613.52	135
5616.85	122
5620.18	136
5623.51	109
5626.83	85
5630.16	63
5633.46	149
5636.78	190
5640.1	75
5643.42	104
5646.74	227
5650.05	136
5653.36	127
5656.67	71
5659.96	188
5663.27	273
5666.58	131
5669.88	66
5673.18	84
5676.47	111
5679.77	122
5683.07	16
5686.36	63
5689.64	37
5692.93	120
5696.22	23
5699.51	-19
5702.78	123

## Sheet: Supporting figure 1d
Raman shift	intensity
4958.21	405
4961.87	517
4965.56	441
4969.22	433
4972.88	399
4976.53	623
4980.21	375
4983.86	389
4987.51	420
4991.16	319
4994.83	524
4998.47	516
5002.11	385
5005.76	565
5009.41	360
5013.05	421
5016.69	642
5020.32	741
5023.97	586
5027.6	300
5031.23	476
5034.86	510
5038.5	564
5042.12	410
5045.74	561
5049.36	315
5053	430
5056.61	664
5060.22	388
5063.84	507
5067.46	580
5071.07	472
5074.68	403
5078.28	550
5081.88	788
5085.5	539
5089.1	569
5092.69	489
5096.29	372
5099.9	479
5103.49	656
5107.08	621
5110.66	592
5114.25	444
5117.85	481
5121.43	566
5125.01	576
5128.59	662
5132.18	654
5135.75	606
5139.33	608
5142.9	552
5146.46	611
5150.05	549
5153.61	697
5157.18	720
5160.74	619
5164.31	787
5167.87	702
5171.42	794
5174.98	715
5178.53	644
5182.1	709
5185.64	936
5189.19	792
5192.73	811
5196.28	871
5199.83	770
5203.37	784
5206.91	810
5210.44	591
5213.98	921
5217.53	792
5221.06	772
5224.58	786
5228.11	726
5231.63	868
5235.17	860
5238.69	942
5242.21	968
5245.73	1030
5249.24	1160
5252.76	969
5256.28	1102
5259.79	997
5263.3	1028
5266.81	1137
5270.31	1040
5273.81	1139
5277.33	932
5280.83	1080
5284.33	1307
5287.82	1192
5291.31	1089
5294.8	1206
5298.31	1274
5301.8	1142
5305.29	1387
5308.77	1174
5312.25	1392
5315.73	1439
5319.23	1358
5322.71	1433
5326.18	1543
5329.65	1410
5333.12	1538
5336.59	1541
5340.06	1554
5343.55	1569
5347.01	1937
5350.47	1722
5353.93	1693
5357.39	1800
5360.85	1883
5364.31	1984
5367.76	1876
5371.23	2190
5374.68	2087
5378.13	2114
5381.57	1914
5385.02	2232
5388.46	2232
5391.9	2301
5395.34	2467
5398.8	2587
5402.24	2474
5405.67	2553
5409.1	2915
5412.53	2869
5415.96	3038
5419.39	3296
5422.82	3497
5426.24	3651
5429.66	3937
5433.1	3919
5436.52	4144
5439.93	4367
5443.35	4804
5446.76	5358
5450.18	6049
5453.58	6699
5456.99	7239
5460.4	8047
5463.8	9007
5467.21	9860
5470.63	10968
5474.03	11902
5477.42	13186
5480.82	13520
5484.21	14215
5487.61	14167
5491	13766
5494.39	13124
5497.77	12576
5501.16	11313
5504.54	10605
5507.93	9342
5511.31	8361
5514.69	7645
5518.06	7188
5521.44	6068
5524.81	5729
5528.18	5251
5531.55	5038
5534.94	4723
5538.31	4137
5541.67	3994
5545.04	3832
5548.4	3896
5551.76	3510
5555.12	3224
5558.47	3218
5561.83	3299
5565.18	2965
5568.53	2840
5571.88	2788
5575.23	2532
5578.58	2548
5581.92	2423
5585.27	2479
5588.61	2415
5591.95	2203
5595.29	2166
5598.62	1901
5601.96	1951
5605.29	1827
5608.62	1610
5611.95	1845
5615.28	1707
5618.61	1760
5621.93	1731
5625.26	1445
5628.56	1476
5631.88	1499
5635.2	1480
5638.51	1469
5641.83	1522
5645.14	1409
5648.45	1304
5651.76	1272
5655.07	1143
5658.38	1077
5661.68	1212
5664.99	1126
5668.29	911
5671.59	1081
5674.89	1129
5678.18	1050
5681.48	758
5684.77	1003
5688.05	997
5691.34	994
5694.62	821
5697.91	1059
5701.2	954
5704.48	826
5707.76	804
5711.04	672
5714.32	827
5717.6	751
5720.87	809
5724.13	790
5727.4	835
5730.67	729
5733.94	603
5737.21	678
5740.47	766
5743.74	601
5747	693
5750.24	503
5753.5	555
5756.76	836
5760.02	686
5763.27	820
5766.52	629
5769.77	754
5773.01	668
5776.25	438
5779.5	446
5782.74	532
5785.99	402
5789.23	574
5792.45	563
5795.69	589
5798.93	578
5802.16	556
5805.39	552
5808.63	536
5811.84	484
5815.07	613
5818.3	468
5821.52	554
5824.74	668
5827.95	595
5831.17	580
5834.39	642
5837.61	675
5840.82	494
5844.02	426
5847.23	540
5850.44	464
5853.65	532
5856.84	164
5860.05	424
5863.26	636
5866.46	621
5869.64	446
5872.84	448
5876.04	406
5879.24	399
5882.42	301
5885.61	521
5888.8	474
5891.99	377
5895.17	384
5898.35	522
5901.54	341
5904.72	357
5907.89	379
5911.07	454
5914.25	457
5917.41	356
5920.59	459
5923.76	318
5926.92	473
5930.09	279
5933.26	269
5936.43	372
5939.58	240
5942.75	213
5945.91	405
5949.06	345
5952.22	323
5955.38	300
5958.52	414
5961.68	246
5964.83	265
5967.97	490
5971.12	158
5974.27	345
5977.4	137
5980.55	307
5983.68	173
5986.82	318
5989.97	288
5993.09	452
5996.23	244
5999.37	61
6002.49	217
6005.62	273
6008.74	101
6011.87	169
6015	447
6018.11	271
6021.24	228
6024.35	208
6027.48	246
6030.58	222
6033.7	253
6036.82	159
6039.92	394
6043.04	-9
6046.14	307
6049.25	440
6052.35	426
6055.46	457
6058.57	337
6061.66	156
6064.77	254
6067.86	224
6070.96	249
6074.04	236
6077.14	208
6080.23	170
6083.32	266
6086.4	402
6089.5	240
6092.57	108
6095.67	322
6098.74	233
6101.83	263
6104.9	161
6107.98	231
6111.05	313
6114.13	113
6117.2	365
6120.28	161
6123.34	491
6126.4	251
6129.47	281
6132.53	152
6135.6	116
6138.66	402
6141.73	224
6144.78	187
6147.83	392
6150.89	218
6153.94	248
6157	23
6160.04	240
6163.1	235
6166.14	307
6169.18	262
6172.24	127
6175.28	306
6178.33	111
6181.36	210
6184.39	94
6187.44	228
6190.47	305
6193.5	396
6196.54	257
6199.57	7
6202.59	206
6205.63	72
6208.65	163
6211.67	115
6214.7	186
6217.72	120
6220.73	225
6223.76	129
6226.77	227
6229.79	118
6232.81	210
6235.82	203
6238.82	247
6241.85	81
6244.85	85
6247.85	84
6250.85	119
6253.87	256
6256.86	181
6259.86	325
6262.86	204
6265.87	199
6268.86	254
6271.85	83
6274.85	304
6277.84	204
6280.83	278
6283.81	350
6286.8	156
6289.79	186
6292.78	109
6295.75	-4
6298.73	139
6301.71	37
6304.7	214
6307.67	-2
6310.65	111
6313.62	214
6316.59	-38
6319.57	180
6322.54	54
6325.5	234
6328.47	-2
6331.43	28
6334.39	133
6337.37	8
6340.32	232
6343.28	273
6346.24	188
6349.19	146
6352.14	246
6355.09	13
6358.04	335
6360.99	259
6363.96	41
6366.9	111
6369.85	42
6372.79	26
6375.73	-44
6378.67	176
6381.61	264
6384.55	16
6387.48	230
6390.42	30
6393.35	74
6396.28	130
6399.21	182
6402.14	142
6405.07	272
6408	180
6410.94	90
6413.85	89
6416.78	222
6419.69	219
6422.62	258
6425.54	51
6428.44	198
6431.36	-19
6434.27	132
6437.19	113
6440.1	80
6443.01	251
6445.92	99
6448.82	-15
6451.73	226
6454.63	184
6457.54	172
6460.44	108
6463.34	21
6466.24	46
6469.14	-3
6472.03	132
6474.93	87
6477.82	75
6480.7	83
6483.59	189
6486.48	80
6489.37	188
6492.25	154
6495.14	-18
6498.02	184
6500.91	326
6503.77	115
6506.65	142
6509.53	193
6512.41	197
6515.29	24
6518.16	47
6521.02	-5
6523.89	8
6526.76	111
6529.63	42
6532.5	228
6535.35	124
6538.22	146
6541.08	95
6543.95	40
6546.79	124
6549.65	131
6552.51	63
6555.37	1
6558.21	79
6561.06	174
6563.92	-23
6566.77	80
6569.61	137
6572.46	-173
6575.3	-170
6578.15	147
6580.98	172
6583.83	256
6586.67	199
6589.5	201
6592.34	32
6595.18	14
6598	98
6600.84	173
6603.67	176
6606.49	157
6609.32	-57
6612.15	148
6614.97	157
6617.8	-29
6620.61	244
6623.44	54
6626.26	126
6629.07	86
6631.89	3
6634.7	-6
6637.52	182
6640.34	245
6643.14	47
6645.95	48
6648.75	160
6651.57	207
6654.36	268
6657.17	95
6659.98	186
6662.78	200
6665.58	109
6668.37	167
6671.18	115
6673.97	141
6676.77	81
6679.55	197
6682.35	-26
6685.13	97
6687.93	123
6690.71	95
6693.51	176
6696.28	153
6699.06	197
6701.85	230
6704.62	124
6707.41	-2
6710.18	273
6712.97	60
6715.74	134
6718.5	-130
6721.29	90
6724.05	110
6726.83	114
6729.59	-22
6732.35	45
6735.13	15
6737.89	86
6740.66	-49
6743.42	121
6746.17	123
6748.94	160
6751.69	15
6754.44	77
6757.21	203
6759.96	109
6762.7	207
6765.45	164
6768.21	68
6770.95	74
6773.7	-80
6776.45	159
6779.19	198
6781.93	26
6784.67	250
6787.42	-57
6790.16	18
6792.89	-39
6795.62	5
6798.37	113
6801.1	147
6803.83	7
6806.56	93
6809.28	185
6812.02	80
6814.75	98
6817.47	87
6820.19	148
6822.91	155
6825.64	82
6828.36	129
6831.08	79
6833.79	3
6836.51	105
6839.22	175
6841.93	220
6844.64	85
6847.37	177
6850.08	57
6852.78	27
6855.49	-50
6858.19	132
6860.9	68
6863.6	148
6866.3	190
6869	106
6871.7	110
6874.39	22
6877.09	21
6879.78	132
6882.48	64
6885.17	74
6887.86	54
6890.55	71
6893.24	166
6895.93	112
6898.61	-68
6901.3	213
6903.98	-46
6906.66	119
6909.35	110
6912.03	90
6914.71	188
6917.38	287
6920.06	163
6922.74	60
6925.41	60
6928.08	100
6930.75	236
6933.41	55
6936.08	251
6938.75	131
6941.42	151
6944.08	169
6946.75	39
6949.41	106
6952.06	219
6954.72	120
6957.38	95
6960.04	115
6962.7	-35
6965.35	312
6967.99	34
6970.65	53
6973.3	206
6975.95	-36
6978.59	146
6981.24	88
6983.89	103
6986.53	224
6989.16	46
6991.81	-7
6994.45	136
6997.09	79
6999.72	97
7002.36	175
7005	269
7007.62	184
7010.26	187
7012.9	204
7015.52	78
7018.15	140
7020.78	349
7023.4	121
7026.03	233
7028.65	214
7031.27	137
7033.89	169
7036.5	129
7039.13	88
7041.75	101
7044.36	223
7046.98	267
7049.58	198
7052.2	172
7054.8	95
7057.42	157
7060.03	208
7062.63	227
7065.24	203
7067.84	21
7070.45	188
7073.05	296
7075.65	46
7078.25	246
7080.85	145
7083.44	217
7086.04	251
7088.63	213
7091.22	96
7093.82	180
7096.4	250
7099	154
7101.58	369
7104.18	277
7106.76	169
7109.33	253
7111.93	224
7114.5	34
7117.08	223
7119.67	306
7122.24	138
7124.82	215
7127.4	302
7129.97	259
7132.55	192
7135.12	147
7137.68	308
7140.25	387
7142.82	245
7145.39	138
7147.95	544
7150.52	403
7153.08	290
7155.64	410
7158.2	284
7160.77	321
7163.32	291
7165.88	237
7168.43	427
7170.98	243
7173.55	509
7176.1	294
7178.65	203
7181.19	411
7183.74	489
7186.28	405
7188.84	413
7191.39	509
7193.93	606
7196.47	478
7199.01	629
7201.55	576
7204.08	479
7206.62	564
7209.17	525
7211.7	460
7214.24	467
7216.77	591
7219.3	643
7221.83	679
7224.36	486
7226.88	683
7229.41	561
7231.94	615
7234.46	687
7236.98	699
7239.5	641
7242.03	663
7244.55	557
7247.06	582
7249.58	677
7252.1	319
7254.61	570
7257.13	491
7259.63	400
7262.14	382
7264.65	398
7267.16	430
7269.67	500
7272.18	420
7274.69	437
7277.19	271
7279.7	310
7282.19	353
7284.69	408
7287.19	341
7289.69	383
7292.19	300
7294.67	322
7297.17	403
7299.67	232
7302.16	179
7304.66	444
7307.14	426
7309.63	223
7312.12	564
7314.61	309
7317.08	324
7319.57	489
7322.06	162
7324.53	235
7327.01	336
7329.5	347
7331.96	276
7334.45	457
7336.93	315
7339.39	541
7341.87	303
7344.35	233
7346.81	245
7349.28	374
7351.76	469
7354.22	353
7356.69	318
7359.14	352
7361.61	394
7364.07	145
7366.54	318
7369	228
7371.45	468
7373.92	231
7376.37	201
7378.83	458
7381.28	275
7383.74	431
7386.18	582
7388.64	71
7391.08	509
7393.53	315
7395.98	100
7398.42	369
7400.87	52
7403.31	331
7405.76	47
7408.2	87
7410.64	213
7413.08	375
7415.52	257
7417.95	353
7420.39	46
7422.82	49
7425.26	373
7427.69	80
7430.12	368
7432.55	160
7434.98	169
7437.41	493
7439.83	259
7442.27	266
7444.69	26
7447.11	163
7449.52	-8
7451.96	569

## Sheet: Supporting figure 2
Raman shift 1st order	fitting error 1st order
1786.17	0.295
1788	0.292
1844.8	0.109
1789.72	0.0955
1860.96	0.0393
1861.36	0.0161
1839.82	0.0541
1828.32	0.119
1849.08	0.0255
1834.63	0.24
1801.35	0.295
1803.27	0.236
1830.64	0.406
1847.93	0.515
1845.28	3.095
1869.27	5.774
1823.05	4.07
1775.73	6.45
1746.49	4.811
1815.98	5

[truncated: 3 more sheets: Supporting figure 3, Supporting figure 4, supporting figure 5]
